# Supplementary material for: Development of a species-specific transformation system using the novel endogenous promoter calreticulin from oleaginous microalgae Ettlia sp
Source: Sci Rep. 2020 Aug 18;10:13947. doi: 10.1038/s41598-020-70503-2 (PMC7434781; doi:10.1038/s41598-020-70503-2)
Supplement: Supplementary file 2 — Supplementary Data S1. [file 41598_2020_70503_MOESM2_ESM.xlsx]

## Sheet: Total contigs
Ref	FPKM (Late exponential growth pahse)	FPKM (Late stationary growth phase)	log2FC	basemean
comp27182_c0_seq1	1e-05	0.636935	-15.9589	0.318472
comp46550_c0_seq3	5.45752	3.7278	0.549921	4.59266
comp8361_c0_seq1	1e-05	0.933911	-16.511	0.466961
comp45142_c0_seq8	2.44951	2.43877	0.00633948	2.44414
comp45142_c0_seq9	2.06032	2.32457	-0.174095	2.19245
comp41202_c1_seq1	0.287925	4.83561	-4.06993	2.56177
comp41202_c1_seq2	1.88739	3.20362	-0.76331	2.5455
comp41202_c1_seq3	0.440225	2.5235	-2.51911	1.48186
comp45142_c0_seq4	2.28848	2.30017	-0.00735081	2.29433
comp45142_c0_seq5	2.13609	2.36071	-0.144248	2.2484
comp45142_c0_seq6	2.18312	2.43044	-0.154826	2.30678
comp45142_c0_seq7	2.16771	2.4468	-0.174724	2.30726
comp44872_c2_seq1	1.86298	3.57666	-0.941001	2.71982
comp44872_c2_seq3	1.65078	3.00506	-0.864246	2.32792
comp44872_c2_seq2	0.885903	3.89247	-2.13547	2.38919
comp44872_c2_seq5	2.25441	1.98741	0.18186	2.12091
comp44872_c2_seq4	6.69521	2.52811	1.40507	4.61166
comp44872_c2_seq7	1.2482	3.35225	-1.42528	2.30023
comp44872_c2_seq6	3.28499	1.31448	1.3214	2.29974
comp44872_c2_seq9	4.24213	1.58027	1.42462	2.9112
comp44872_c2_seq8	1.84002	1.79982	0.0318688	1.81992
comp34463_c0_seq1	0.330645	2.15956	-2.70738	1.2451
comp26123_c0_seq2	1e-05	0.651977	-15.9925	0.325994
comp950_c0_seq1	1e-05	0.920955	-16.4908	0.460483
comp46952_c1_seq1	1e-05	1.34686	-17.0392	0.673435
comp32610_c0_seq1	0.350518	2.817	-3.0066	1.58376
comp32610_c0_seq2	0.355285	2.83555	-2.99658	1.59542
comp46655_c0_seq6	1.61082	3.22257	-1.00042	2.41669
comp46655_c0_seq4	1.22947	2.91882	-1.24735	2.07415
comp46655_c0_seq5	1.67226	3.43164	-1.0371	2.55195
comp46655_c0_seq2	1.17874	2.7949	-1.24555	1.98682
comp46655_c0_seq3	1.22168	2.9139	-1.25408	2.06779
comp46655_c0_seq1	1.16776	2.79311	-1.25813	1.98043
comp43178_c3_seq4	20.5839	58.4358	-1.50534	39.5099
comp43178_c3_seq5	27.2448	77.7816	-1.51345	52.5132
comp43178_c3_seq6	23.0173	62.4062	-1.43897	42.7118
comp43178_c3_seq7	26.8596	50.5322	-0.911765	38.6959
comp43178_c3_seq1	28.0579	54.5961	-0.960391	41.327
comp43178_c3_seq2	27.7572	52.9117	-0.930725	40.3344
comp43178_c3_seq3	28.2739	53.0578	-0.908094	40.6658
comp6386_c0_seq1	0.461621	0.643111	-0.478359	0.552366
comp35075_c0_seq1	1e-05	0.919134	-16.488	0.459572
comp47281_c0_seq10	0.651893	1.46787	-1.17102	1.05988
comp47281_c0_seq11	0.536046	1.33345	-1.31474	0.934748
comp47281_c0_seq12	0.38306	1.18763	-1.63244	0.785345
comp47281_c0_seq13	0.466189	1.33273	-1.5154	0.899459
comp47281_c0_seq14	0.827595	1.86721	-1.17389	1.3474
comp47281_c0_seq15	0.409895	1.36054	-1.73085	0.885217
comp47281_c0_seq16	0.592517	1.48979	-1.33018	1.04115
comp47281_c0_seq17	0.462281	1.34924	-1.54531	0.90576
comp35618_c1_seq2	0.457605	0.675467	-0.561782	0.566536
comp35618_c1_seq1	1e-05	0.57903	-15.8214	0.28952
comp41962_c1_seq1	0.927071	0.503437	0.880869	0.715254
comp41962_c1_seq3	1.04574	0.434891	1.2658	0.740316
comp41962_c1_seq2	0.958413	0.531925	0.849425	0.745169
comp44956_c1_seq3	0.456997	1.46901	-1.68459	0.963004
comp44956_c1_seq2	1.27083	1.95829	-0.623823	1.61456
comp44956_c1_seq1	0.455404	1.43247	-1.65329	0.943937
comp44956_c1_seq7	1.09785	1.70381	-0.634084	1.40083
comp44956_c1_seq6	0.448223	1.42529	-1.66897	0.936756
comp44956_c1_seq5	0.464447	1.47697	-1.66905	0.970708
comp44956_c1_seq4	1.23582	1.93672	-0.648147	1.58627
comp43335_c1_seq9	5.48973	3.12618	0.812334	4.30795
comp43335_c1_seq8	17.5936	6.70428	1.3919	12.1489
comp60209_c0_seq1	1e-05	0.673041	-16.0384	0.336525
comp43335_c1_seq1	21.7716	8.23366	1.40284	15.0026
comp19931_c0_seq2	0.318056	1.07473	-1.75662	0.696393
comp19931_c0_seq1	0.330084	1.10039	-1.73711	0.715237
comp43335_c1_seq2	5.4837	131.061	-4.57894	68.2724
comp43335_c1_seq5	5.48164	3.10134	0.821716	4.29149
comp43335_c1_seq4	4.1742	97.4674	-4.54535	50.8208
comp43335_c1_seq7	4.82727	115.316	-4.57824	60.0716
comp43335_c1_seq6	0.29428	5.82156	-4.30614	3.05792
comp24587_c0_seq1	1e-05	2.31406	-17.8201	1.15704
comp11879_c0_seq2	2.19952	0.39186	2.48878	1.29569
comp41128_c0_seq1	3.97733	2.44349	0.702857	3.21041
comp41128_c0_seq2	10.2938	5.67919	0.858019	7.98649
comp11879_c0_seq1	2.06749	0.500149	2.04745	1.28382
comp33863_c0_seq2	1.34279	3.84349	-1.51718	2.59314
comp33863_c0_seq1	1.34925	4.05102	-1.58613	2.70013
comp45142_c0_seq1	2.14978	2.34203	-0.123571	2.24591
comp21037_c0_seq4	2.72688	1e-05	18.0569	1.36345
comp45142_c0_seq2	2.40003	2.32207	0.047641	2.36105
comp41577_c0_seq10	1.11241	1.58945	-0.514839	1.35093
comp45142_c0_seq3	2.04957	2.34881	-0.196609	2.19919
comp12253_c0_seq1	1e-05	2.21625	-17.7578	1.10813
comp44825_c0_seq7	1e-05	3.0236	-18.2059	1.51181
comp42123_c1_seq1	1e-05	2.10741	-17.6851	1.05371
comp17463_c0_seq1	1e-05	0.489391	-15.5787	0.2447
comp46396_c0_seq8	5.37245	2.166	1.31055	3.76923
comp46396_c0_seq9	5.73942	2.18293	1.39464	3.96117
comp46396_c0_seq4	5.15296	2.12185	1.28008	3.63741
comp46396_c0_seq6	5.48572	2.21388	1.3091	3.8498
comp46396_c0_seq7	5.03564	2.07497	1.27908	3.55531
comp46396_c0_seq1	5.41519	2.21315	1.29091	3.81417
comp46396_c0_seq2	5.33749	2.16058	1.30474	3.74904
comp46396_c0_seq3	5.86384	2.11699	1.46983	3.99042
comp44923_c0_seq23	5.37	2.52099	1.09093	3.9455
comp44923_c0_seq22	4.17046	1.75943	1.2451	2.96495
comp44923_c0_seq21	5.72343	2.55427	1.16397	4.13885
comp44923_c0_seq20	5.621	2.69931	1.05824	4.16015
comp44923_c0_seq25	5.04773	2.43071	1.05426	3.73922
comp44923_c0_seq24	5.5214	2.25854	1.28964	3.88997
comp42208_c0_seq2	0.53042	1.21304	-1.19342	0.87173
comp30252_c0_seq1	8.87546	2.41992	1.87486	5.64769
comp30059_c0_seq1	0.722329	1.588	-1.13648	1.15516
comp40104_c0_seq1	0.562899	1.94713	-1.7904	1.25501
comp34854_c0_seq1	42.6196	10.6105	2.00602	26.6151
comp22575_c0_seq1	1e-05	3.49074	-18.4132	1.74537
comp40491_c0_seq1	0.441111	1.28496	-1.54251	0.863035
comp56146_c0_seq1	1e-05	2.59577	-17.9858	1.29789
comp4454_c0_seq1	1e-05	1.13464	-16.7919	0.567325
comp40104_c0_seq4	0.555831	1.86302	-1.74492	1.20943
comp42228_c1_seq8	3.86938	3.89913	-0.0110498	3.88426
comp48956_c0_seq1	1e-05	2.31027	-17.8177	1.15514
comp42228_c1_seq1	3.70144	3.84634	-0.0553997	3.77389
comp42228_c1_seq3	4.23632	4.3095	-0.0247089	4.27291
comp42228_c1_seq2	4.24658	4.35562	-0.0365767	4.3011
comp42228_c1_seq5	4.0821	4.23117	-0.0517451	4.15663
comp42228_c1_seq4	4.06691	4.18604	-0.041653	4.12648
comp42228_c1_seq7	3.7204	3.89434	-0.0659211	3.80737
comp42228_c1_seq6	3.87979	4.06915	-0.0687489	3.97447
comp40078_c0_seq4	1e-05	2.06185	-17.6536	1.03093
comp74346_c0_seq1	0.94664	1e-05	16.5305	0.473325
comp40078_c0_seq1	2.88019	2.59685	0.149401	2.73852
comp40078_c0_seq3	2.66642	2.88371	-0.113022	2.77507
comp40078_c0_seq2	4.00319	4.167	-0.057859	4.08509
comp50393_c0_seq1	2.24578	2.09616	0.0994678	2.17097
comp31242_c0_seq1	1.81023	1e-05	17.4658	0.90512
comp48635_c0_seq1	1e-05	1.47423	-17.1696	0.73712
comp26763_c0_seq1	1e-05	9.043	-19.7864	4.52151
comp37044_c0_seq1	14.6191	32.8537	-1.1682	23.7364
comp40927_c0_seq1	0.683039	0.553505	0.303372	0.618272
comp40927_c0_seq2	1.01043	1.43616	-0.507247	1.2233
comp20110_c0_seq1	1e-05	0.423357	-15.3696	0.211683
comp23177_c0_seq1	1e-05	0.878939	-16.4235	0.439474
comp67388_c0_seq1	1e-05	0.647066	-15.9816	0.323538
comp60221_c0_seq1	1.63797	1e-05	17.3215	0.81899
comp41896_c0_seq1	0.882479	1.31657	-0.57715	1.09952
comp25575_c0_seq4	5.97417	2.04006	1.55013	4.00711
comp24190_c0_seq1	5.95325	1.90836	1.64134	3.9308
comp25575_c0_seq6	5.38258	1.62694	1.72614	3.50476
comp25575_c0_seq7	6.16889	2.22523	1.47106	4.19706
comp25575_c0_seq1	4.73564	1.5152	1.64405	3.12542
comp25575_c0_seq2	6.36296	2.10735	1.59427	4.23515
comp25575_c0_seq3	4.92051	1.56581	1.6519	3.24316
comp25575_c0_seq8	4.32366	1.45671	1.56954	2.89018
comp21818_c0_seq2	2.05887	1e-05	17.6515	1.02944
comp34196_c1_seq1	0.850316	1e-05	16.3757	0.425163
comp47364_c0_seq1	0.445357	3.89379	-3.12814	2.16957
comp47364_c0_seq2	0.452157	5.53489	-3.61366	2.99352
comp47364_c0_seq3	0.445357	4.60124	-3.36899	2.5233
comp38237_c0_seq3	1e-05	0.918116	-16.4864	0.459063
comp38237_c0_seq2	0.572765	1.1216	-0.969543	0.847182
comp38237_c0_seq1	1e-05	0.668144	-16.0279	0.334077
comp61536_c0_seq1	1e-05	0.914086	-16.48	0.457048
comp21818_c0_seq1	3.00164	1e-05	18.1954	1.50083
comp52709_c0_seq1	0.196617	0.487556	-1.31018	0.342087
comp35983_c0_seq1	0.586265	1.6945	-1.53123	1.14038
comp41460_c0_seq1	0.304806	1.24284	-2.02768	0.773823
comp32539_c0_seq1	1.34882	0.61088	1.14274	0.97985
comp32539_c0_seq2	5.57799	2.57526	1.11503	4.07662
comp32539_c0_seq3	2.22177	0.848954	1.38795	1.53536
comp35409_c1_seq1	0.773267	1.81461	-1.23062	1.29394
comp41020_c0_seq1	26.6912	19.6492	0.441894	23.1702
comp15464_c0_seq1	1e-05	3.50734	-18.42	1.75368
comp15464_c0_seq2	1e-05	2.07606	-17.6635	1.03804
comp41020_c0_seq2	18.6083	14.3408	0.375821	16.4746
comp20265_c0_seq1	1e-05	0.345819	-15.0777	0.172914
comp46630_c0_seq1	9.64893	25.2167	-1.38594	17.4328
comp35228_c0_seq1	0.477425	1.13322	-1.24708	0.805323
comp43862_c1_seq4	7.67577	5.41898	0.50229	6.54737
comp45246_c0_seq10	15.4406	4.4216	1.80409	9.9311
comp33090_c0_seq11	2.32762	3.73225	-0.68119	3.02994
comp33090_c0_seq10	2.77178	4.66213	-0.750176	3.71696
comp33090_c0_seq13	2.40442	3.97765	-0.726227	3.19103
comp33090_c0_seq12	2.9253	4.93597	-0.754749	3.93064
comp51596_c0_seq1	1e-05	2.23828	-17.772	1.11915
comp26932_c0_seq2	1e-05	0.442398	-15.4331	0.221204
comp21056_c0_seq1	1e-05	0.672509	-16.0373	0.336259
comp60134_c0_seq1	0.756729	1e-05	16.2075	0.37837
comp19779_c0_seq1	1e-05	1.25187	-16.9337	0.62594
comp25874_c0_seq1	1e-05	1.66286	-17.3433	0.831435
comp28063_c0_seq1	2.26172	1e-05	17.7871	1.13087
comp19779_c0_seq2	1e-05	1.08782	-16.7311	0.543915
comp41740_c0_seq1	10.4535	8.28599	0.33524	9.36974
comp38833_c1_seq2	0.17701	0.736047	-2.05597	0.456529
comp41322_c0_seq1	1e-05	1.32289	-17.0133	0.66145
comp45623_c0_seq1	0.835756	5.52666	-2.72525	3.18121
comp22359_c0_seq2	1.74755	1e-05	17.415	0.87378
comp39219_c5_seq1	1e-05	1.78135	-17.4426	0.89068
comp31867_c0_seq1	0.737294	2.04243	-1.46997	1.38986
comp48440_c0_seq1	1e-05	4.68218	-18.8368	2.3411
comp29004_c1_seq1	0.461092	1.10543	-1.26148	0.783261
comp41499_c4_seq11	1.79267	0.843684	1.08734	1.31818
comp41499_c4_seq10	2.09005	1.12278	0.896462	1.60641
comp41499_c4_seq13	2.03804	1.27	0.682354	1.65402
comp41499_c4_seq12	1.25256	0.79642	0.653278	1.02449
comp43911_c1_seq5	1e-05	0.759663	-16.2131	0.379837
comp43911_c1_seq4	5.39312	1.81765	1.56905	3.60539
comp43911_c1_seq7	5.99088	1.89942	1.65721	3.94515
comp43911_c1_seq6	16.7285	6.56216	1.35007	11.6453
comp43911_c1_seq1	0.519166	2.106	-2.02024	1.31258
comp43911_c1_seq3	0.578386	0.977396	-0.756911	0.777891
comp43911_c1_seq2	3.77667	2.39692	0.655933	3.08679
comp43911_c1_seq9	1e-05	0.695194	-16.0851	0.347602
comp43911_c1_seq8	2.81445	2.46005	0.194165	2.63725
comp14928_c0_seq1	1.71518	1e-05	17.388	0.857595
comp491_c0_seq1	0.492583	0.365864	0.429059	0.429223
comp58447_c0_seq1	1e-05	0.684663	-16.0631	0.342336
comp47266_c0_seq9	31.8175	8.23463	1.95004	20.0261
comp37093_c1_seq2	0.657603	1.12292	-0.771966	0.890262
comp47266_c0_seq7	32.5609	8.34906	1.96345	20.455
comp47266_c0_seq6	42.9434	9.35678	2.19835	26.1501
comp47266_c0_seq5	21.4491	6.43093	1.73782	13.94
comp40781_c0_seq1	14.9926	15.5602	-0.05361	15.2764
comp47266_c0_seq3	55.3446	11.4399	2.27437	33.3922
comp47266_c0_seq2	43.2233	9.38574	2.20327	26.3045
comp47266_c0_seq1	34.2255	8.20671	2.0602	21.2161
comp44661_c1_seq1	0.199374	1.69464	-3.08743	0.947007
comp36578_c0_seq4	0.419507	0.715759	-0.770779	0.567633
comp27475_c0_seq1	1e-05	0.681103	-16.0556	0.340556
comp36578_c0_seq3	0.464955	0.672682	-0.532834	0.568819
comp44178_c0_seq2	369.745	403.534	-0.12616	386.639
comp55114_c0_seq1	1e-05	1.05448	-16.6862	0.527245
comp39977_c0_seq2	23.3031	15.0568	0.630107	19.18
comp39977_c0_seq1	20.1093	12.8164	0.649872	16.4628
comp47466_c0_seq4	0.830899	3.37265	-2.02114	2.10177
comp38508_c1_seq1	2.23379	2.8769	-0.365022	2.55534
comp21561_c0_seq1	0.380736	0.542662	-0.511263	0.461699
comp44517_c0_seq28	8.21644	1.90755	2.10679	5.06199
comp44517_c0_seq29	11.0748	0.888404	3.63992	5.9816
comp52721_c0_seq1	2.46536	1e-05	17.9114	1.23269
comp47466_c0_seq6	1e-05	20.1516	-20.9425	10.0758
comp45465_c0_seq1	1.47591	4.00945	-1.4418	2.74268
comp44517_c0_seq20	49.5356	21.6742	1.19249	35.6049
comp28114_c0_seq1	0.526375	1.0618	-1.01235	0.794087
comp44517_c0_seq22	4.62308	2.83452	0.705749	3.7288
comp19568_c0_seq2	1.97855	1.44838	0.450003	1.71347
comp44517_c0_seq24	5.58	1.44191	1.95228	3.51096
comp41571_c1_seq13	0.92312	0.801342	0.2041	0.862231
comp44517_c0_seq26	6.7934	1.41808	2.26019	4.10574
comp44517_c0_seq27	5.20181	1.30461	1.9954	3.25321
comp42767_c0_seq1	1e-05	2.83279	-18.1119	1.4164
comp42767_c0_seq2	1e-05	3.88188	-18.5664	1.94094
comp42767_c0_seq3	1.19864	2.40253	-1.00316	1.80059
comp35734_c0_seq7	60.11	34.4013	0.805142	47.2557
comp36966_c0_seq4	1e-05	1.47154	-17.167	0.735775
comp36966_c0_seq5	1e-05	1.90132	-17.5366	0.950665
comp30400_c0_seq1	1e-05	1.31032	-16.9996	0.655165
comp29284_c0_seq1	1e-05	0.938906	-16.5187	0.469458
comp36966_c0_seq3	1e-05	5.25381	-19.003	2.62691
comp27481_c0_seq2	1e-05	0.84961	-16.3745	0.42481
comp33464_c0_seq1	14.5457	6.78775	1.09959	10.6667
comp52030_c0_seq1	0.74894	0.523815	0.515793	0.636378
comp42391_c0_seq2	4.74838	1.82146	1.38234	3.28492
comp44532_c1_seq1	0.680802	3.2669	-2.26262	1.97385
comp61409_c0_seq1	1e-05	0.75695	-16.2079	0.37848
comp35760_c0_seq1	0.541053	0.846344	-0.645474	0.693698
comp35760_c0_seq2	0.528905	0.804645	-0.605344	0.666775
comp35320_c0_seq1	1e-05	1.35164	-17.0444	0.675825
comp25728_c0_seq1	2.10944	2.46985	-0.227564	2.28964
comp25728_c0_seq2	1.68061	2.41997	-0.526005	2.05029
comp45382_c0_seq1	1.26302	3.89836	-1.62599	2.58069
comp19447_c0_seq1	1e-05	0.405534	-15.3075	0.202772
comp34287_c0_seq4	1.06013	1.01724	0.0595811	1.03869
comp45641_c0_seq20	0.906951	1.34634	-0.569946	1.12665
comp5045_c0_seq1	2.17075	0.895211	1.27789	1.53298
comp50368_c0_seq1	5.04828	1e-05	18.9454	2.52414
comp45999_c1_seq4	0.869462	2.43701	-1.48692	1.65324
comp40752_c0_seq1	19.8113	19.2669	0.0401991	19.5391
comp47199_c0_seq10	13.7659	9.70767	0.503902	11.7368
comp37103_c0_seq1	7.62157	58.8158	-2.94804	33.2187
comp47199_c0_seq12	11.8279	7.32655	0.690988	9.57723
comp47199_c0_seq13	11.4465	7.0475	0.699723	9.247
comp47199_c0_seq14	11.7757	8.20875	0.520578	9.99222
comp51364_c0_seq1	1.4001	1e-05	17.0952	0.700055
comp46146_c1_seq2	1.54015	0.913996	0.752811	1.22707
comp46146_c1_seq1	1.69997	1.14098	0.575236	1.42047
comp32505_c0_seq1	1e-05	1.64721	-17.3297	0.82361
comp8983_c0_seq1	1e-05	1.44191	-17.1376	0.72096
comp35022_c0_seq1	1.1409	1.26213	-0.145688	1.20152
comp35022_c0_seq2	1.50124	1.16991	0.359757	1.33557
comp35022_c0_seq3	1.65019	1e-05	17.3323	0.8251
comp44839_c0_seq1	0.929736	4.09778	-2.13995	2.51376
comp43565_c0_seq3	0.850515	1.32884	-0.643759	1.08968
comp43565_c0_seq2	1.05469	1.33528	-0.340323	1.19498
comp43565_c0_seq1	1.05613	1.35112	-0.355368	1.20362
comp45285_c3_seq6	2.46574	0.857065	1.52454	1.6614
comp43565_c0_seq7	0.696692	1.0925	-0.64904	0.894596
comp31523_c0_seq1	1.19516	1.27992	-0.0988499	1.23754
comp43565_c0_seq5	1.224	1.72011	-0.490897	1.47205
comp43565_c0_seq4	1.71882	1.18454	0.537092	1.45168
comp31011_c0_seq2	0.544842	1.24452	-1.19168	0.894681
comp29686_c0_seq1	1e-05	0.465081	-15.5052	0.232545
comp15254_c0_seq1	1.44704	2.1328	-0.559644	1.78992
comp21567_c0_seq1	3.41583	1e-05	18.3819	1.70792
comp18479_c0_seq1	1e-05	1.16555	-16.8307	0.58278
comp31584_c0_seq2	1e-05	1.31358	-17.0031	0.656795
comp75296_c0_seq1	0.966866	1e-05	16.561	0.483438
comp28269_c0_seq1	2.3937	3.27272	-0.451248	2.83321
comp43466_c0_seq1	0.452403	1.95377	-2.11058	1.20309
comp55020_c0_seq1	1e-05	2.12532	-17.6973	1.06266
comp43466_c0_seq3	0.515112	2.3026	-2.16031	1.40886
comp43466_c0_seq2	0.447926	2.32432	-2.37548	1.38612
comp43466_c0_seq5	0.477512	1.75708	-1.87957	1.1173
comp43466_c0_seq4	0.58756	2.6971	-2.1986	1.64233
comp43466_c0_seq7	0.494868	2.45602	-2.31121	1.47544
comp43466_c0_seq6	1e-05	0.68581	-16.0655	0.34291
comp6774_c0_seq1	1e-05	0.975816	-16.5743	0.487913
comp36281_c0_seq1	7.60197	7.32246	0.0540449	7.46221
comp33566_c0_seq2	5.06093	1.64054	1.62523	3.35073
comp33566_c0_seq1	5.03052	2.30337	1.12696	3.66695
comp63941_c0_seq1	1e-05	0.725618	-16.1469	0.362814
comp3672_c0_seq1	1e-05	0.761492	-16.2165	0.380751
comp13455_c0_seq1	1e-05	2.4056	-17.876	1.2028
comp45508_c2_seq12	1.04694	0.629168	0.734662	0.838054
comp11849_c0_seq1	3.58056	1e-05	18.4498	1.79028
comp45508_c2_seq11	3.34206	2.08313	0.681985	2.71259
comp27810_c0_seq1	1e-05	0.484365	-15.5638	0.242188
comp45377_c0_seq4	1e-05	2.56349	-17.9677	1.28175
comp51651_c0_seq1	1e-05	5.11753	-18.9651	2.55877
comp45377_c0_seq2	1.29281	3.71372	-1.52235	2.50326
comp45377_c0_seq3	1.29642	3.69663	-1.51168	2.49653
comp45377_c0_seq1	1.95773	3.95769	-1.01548	2.95771
comp47426_c0_seq24	9.87433	3.10852	1.66745	6.49142
comp47426_c0_seq25	7.28405	2.75754	1.40136	5.02079
comp47426_c0_seq26	7.26829	2.76807	1.39274	5.01818
comp28897_c0_seq1	0.270142	0.598604	-1.14788	0.434373
comp47426_c0_seq20	9.99297	3.15603	1.6628	6.5745
comp47426_c0_seq21	10.4083	3.29599	1.65895	6.85215
comp47426_c0_seq22	9.37408	3.05421	1.61788	6.21415
comp43327_c1_seq1	3.46215	0.375537	3.20464	1.91884
comp67156_c0_seq1	1e-05	0.484365	-15.5638	0.242188
comp12845_c0_seq2	0.889209	1e-05	16.4402	0.444609
comp43327_c1_seq2	2.81482	1e-05	18.1027	1.40742
comp211_c0_seq1	1.11317	1e-05	16.7643	0.55659
comp31765_c0_seq1	5.02559	8.8116	-0.810111	6.91859
comp28355_c0_seq3	0.599909	0.505879	0.245951	0.552894
comp28355_c0_seq2	0.853588	0.647577	0.398488	0.750583
comp28355_c0_seq1	0.473996	0.46179	0.037638	0.467893
comp42559_c4_seq2	0.486198	0.771749	-0.666588	0.628973
comp42559_c4_seq5	1.187	2.35696	-0.989607	1.77198
comp42559_c4_seq4	0.854383	0.946494	-0.14771	0.900439
comp42559_c4_seq7	0.953509	0.776544	0.296179	0.865027
comp28355_c0_seq4	0.769077	0.608787	0.33719	0.688932
comp43368_c0_seq1	0.74807	1.27251	-0.766432	1.01029
comp43368_c0_seq2	0.853439	1.50098	-0.814545	1.17721
comp42990_c0_seq2	1.01893	3.01925	-1.56714	2.01909
comp47270_c0_seq8	6.41016	1.1065	2.53436	3.75833
comp43742_c1_seq6	0.860469	0.932101	-0.115363	0.896285
comp43742_c1_seq5	0.444265	1.24125	-1.4823	0.842758
comp43742_c1_seq4	0.473243	1.15941	-1.29274	0.816326
comp43742_c1_seq3	0.933563	0.638282	0.548553	0.785922
comp17163_c0_seq1	0.818438	1e-05	16.3206	0.409224
comp43742_c1_seq1	0.488356	1.22192	-1.32315	0.855138
comp41115_c1_seq10	0.618385	1.31087	-1.08395	0.964627
comp35857_c0_seq1	1e-05	2.29447	-17.8078	1.14724
comp42003_c0_seq1	1.77048	3.85546	-1.12276	2.81297
comp46279_c1_seq4	1e-05	7.35351	-19.4881	3.67676
comp40965_c0_seq2	0.5915	1.60162	-1.43708	1.09656
comp25260_c0_seq2	1e-05	1.76422	-17.4287	0.882115
comp590_c0_seq1	0.497873	1e-05	15.6035	0.248942
comp590_c0_seq2	0.593803	1e-05	15.8577	0.296907
comp21481_c0_seq1	1e-05	0.691526	-16.0775	0.345768
comp44265_c0_seq1	15.8224	15.9621	-0.012682	15.8923
comp46198_c1_seq6	4.05872	4.72378	-0.218917	4.39125
comp46198_c1_seq5	3.86924	4.98652	-0.365983	4.42788
comp44265_c0_seq2	15.6932	15.8487	-0.0142249	15.7709
comp31415_c1_seq1	1.82732	2.2156	-0.277968	2.02146
comp29733_c0_seq1	0.803305	1e-05	16.2937	0.401658
comp46198_c1_seq1	4.24186	4.9074	-0.210262	4.57463
comp31415_c1_seq2	3.2072	5.7421	-0.840264	4.47465
comp31082_c0_seq1	2.6808	1.18523	1.1775	1.93301
comp4408_c0_seq1	1e-05	1.15832	-16.8217	0.579165
comp46198_c1_seq9	4.86385	5.83654	-0.263015	5.3502
comp46198_c1_seq8	1.64397	1.145	0.521836	1.39448
comp18948_c0_seq1	3.13635	4.64634	-0.567008	3.89134
comp46563_c4_seq1	1.02984	0.717166	0.522041	0.873503
comp49572_c0_seq1	0.811406	1.27413	-0.651017	1.04277
comp46675_c0_seq1	0.262494	1.97838	-2.91396	1.12044
comp36252_c0_seq2	0.165701	2.94911	-4.15363	1.55741
comp36252_c0_seq1	1e-05	3.02031	-18.2043	1.51016
comp34719_c0_seq2	0.308022	1.52148	-2.30437	0.914751
comp34719_c0_seq1	0.404758	1.87927	-2.21504	1.14201
comp23403_c0_seq1	1e-05	0.942577	-16.5243	0.471293
comp43692_c1_seq1	13.0233	7.18129	0.85878	10.1023
comp38140_c0_seq6	32.3503	16.7247	0.951799	24.5375
comp59405_c0_seq1	1e-05	0.853909	-16.3818	0.426959
comp43040_c0_seq4	1.23853	3.07097	-1.31007	2.15475
comp38140_c0_seq4	17.5379	10.4246	0.750484	13.9812
comp25522_c0_seq1	0.411834	0.620377	-0.591082	0.516105
comp25522_c0_seq2	0.354409	0.389683	-0.136886	0.372046
comp38140_c0_seq5	32.6318	16.7579	0.961437	24.6948
comp43040_c0_seq1	1.36162	3.76489	-1.46728	2.56325
comp50479_c0_seq1	0.168839	0.645828	-1.9355	0.407334
comp41783_c0_seq4	9.78048	5.47812	0.836224	7.6293
comp41783_c0_seq3	7.66211	5.3881	0.507965	6.5251
comp41783_c0_seq2	7.82614	5.44677	0.5229	6.63645
comp41783_c0_seq1	9.21867	6.48351	0.507784	7.85109
comp47534_c0_seq1	0.258353	2.80986	-3.44308	1.53411
comp47534_c0_seq3	0.213583	2.92597	-3.77605	1.56978
comp45959_c0_seq8	0.290323	1.15379	-1.99065	0.722056
comp45959_c0_seq9	0.283785	1.24979	-2.13882	0.766787
comp47534_c0_seq7	0.228908	3.10069	-3.75975	1.6648
comp47534_c0_seq6	0.205168	3.33316	-4.02201	1.76916
comp47534_c0_seq9	0.270343	3.30283	-3.61084	1.78659
comp45959_c0_seq5	1e-05	1.90191	-17.5371	0.95096
comp45959_c0_seq6	4.22695	1e-05	18.6893	2.11348
comp45959_c0_seq7	0.264566	1.13628	-2.10262	0.700423
comp45959_c0_seq1	0.303595	1.89152	-2.63933	1.09756
comp45959_c0_seq2	1e-05	1.62949	-17.3141	0.81475
comp45959_c0_seq3	2.00026	0.435815	2.1984	1.21804
comp45302_c1_seq5	1.31813	2.24386	-0.76749	1.781
comp45302_c1_seq4	0.787821	1.13847	-0.531156	0.963145
comp45302_c1_seq6	1.23526	1.93024	-0.643966	1.58275
comp45302_c1_seq1	0.882116	1.26166	-0.516283	1.07189
comp45302_c1_seq3	0.934697	1.661	-0.829481	1.29785
comp45302_c1_seq2	1.02466	2.07653	-1.01903	1.55059
comp47304_c0_seq1	0.953509	1e-05	16.541	0.47676
comp45302_c1_seq9	1.03108	1.61246	-0.645107	1.32177
comp19262_c0_seq1	10.3881	12.9587	-0.318989	11.6734
comp43040_c0_seq8	2.01042	2.29103	-0.188499	2.15072
comp57658_c0_seq1	1.00003	1e-05	16.6097	0.50002
comp38140_c0_seq8	20.7318	13.2531	0.645516	16.9925
comp2548_c0_seq1	1e-05	0.458084	-15.4833	0.229047
comp50670_c0_seq1	2.01633	1e-05	17.6214	1.00817
comp18803_c0_seq1	1e-05	1.97674	-17.5928	0.988375
comp43305_c1_seq2	0.513893	2.27326	-2.14522	1.39358
comp31077_c0_seq1	2.67773	4.61168	-0.784282	3.64471
comp62958_c0_seq1	1e-05	0.639096	-15.9637	0.319553
comp46490_c0_seq1	1.28933	3.25461	-1.33586	2.27197
comp46490_c0_seq2	0.196928	1.62682	-3.04631	0.911874
comp48100_c0_seq1	2.96405	4.93868	-0.736556	3.95137
comp47962_c0_seq1	15.8123	1e-05	20.5926	7.90616
comp42067_c0_seq2	1e-05	4.80871	-18.8753	2.40436
comp42067_c0_seq1	0.447634	1.65289	-1.8846	1.05026
comp13964_c0_seq1	1e-05	0.696562	-16.088	0.348286
comp53391_c0_seq1	1e-05	1.60492	-17.2921	0.802465
comp17630_c0_seq1	0.277345	3.17405	-3.51657	1.7257
comp29809_c0_seq1	0.416115	0.637892	-0.61633	0.527003
comp33581_c1_seq1	1e-05	17.2666	-20.7196	8.63331
comp12870_c0_seq1	0.596938	0.896829	-0.587252	0.746884
comp29045_c0_seq1	1.06194	0.587936	0.852971	0.824938
comp30503_c0_seq1	60.9351	123.061	-1.01403	91.9981
comp64652_c0_seq1	1e-05	0.541642	-15.7251	0.270826
comp8832_c0_seq1	1e-05	0.780663	-16.2524	0.390336
comp41086_c0_seq2	1.63175	3.25448	-0.996007	2.44312
comp50871_c0_seq1	1.44202	1e-05	17.1377	0.721015
comp50452_c0_seq1	0.705398	0.381832	0.885499	0.543615
comp44042_c3_seq13	1.33239	0.751529	0.826116	1.04196
comp41086_c0_seq4	1.85178	3.52929	-0.930465	2.69054
comp43443_c0_seq2	17.943	11.4984	0.641988	14.7207
comp43443_c0_seq3	15.3681	18.3925	-0.259179	16.8803
comp46051_c0_seq6	1e-05	0.939982	-16.5203	0.469996
comp13842_c0_seq1	1e-05	1.10631	-16.7554	0.55316
comp43443_c0_seq6	6.33374	2.02688	1.6438	4.18031
comp43443_c0_seq7	0.781909	0.973013	-0.315458	0.877461
comp43443_c0_seq4	1.65147	1.48232	0.155894	1.56689
comp43443_c0_seq5	11.8337	8.86195	0.417205	10.3478
comp45295_c2_seq1	5.99628	3.17841	0.915763	4.58735
comp45295_c2_seq3	7.21233	3.92807	0.876645	5.5702
comp45295_c2_seq2	9.26236	5.38855	0.781483	7.32545
comp24349_c0_seq1	0.781593	0.5618	0.476361	0.671697
comp24349_c0_seq2	0.485534	1.06391	-1.13173	0.774722
comp52752_c0_seq1	1e-05	1.70192	-17.3768	0.850965
comp34968_c0_seq1	1e-05	1.00222	-16.6128	0.501115
comp53370_c0_seq1	1e-05	4.42248	-18.7545	2.21124
comp43773_c0_seq10	10.6471	6.54922	0.701066	8.59816
comp46011_c1_seq3	0.989182	0.781275	0.340406	0.885228
comp46011_c1_seq2	1.23116	1.10234	0.159449	1.16675
comp46011_c1_seq1	1.06748	0.812848	0.393152	0.940164
comp46011_c1_seq7	0.952743	0.575513	0.727239	0.764128
comp46011_c1_seq6	1.06574	0.601489	0.825245	0.833615
comp46011_c1_seq5	1e-05	2.51892	-17.9424	1.25947
comp46011_c1_seq4	1.1206	1.1243	-0.00475565	1.12245
comp40758_c0_seq120	3.95998	1.94121	1.02854	2.95059
comp8638_c0_seq1	1e-05	0.658146	-16.0061	0.329078
comp43656_c0_seq8	1.08448	2.12644	-0.971437	1.60546
comp42198_c0_seq1	1.47438	9.2226	-2.64507	5.34849
comp43656_c0_seq9	1.47689	1.84905	-0.324222	1.66297
comp40923_c0_seq1	0.197887	1.16367	-2.55593	0.680778
comp43325_c1_seq2	17.0637	19.2749	-0.175793	18.1693
comp43325_c1_seq3	16.9026	21.3384	-0.336207	19.1205
comp43325_c1_seq1	14.6901	18.1377	-0.304147	16.4139
comp2198_c0_seq1	1e-05	0.736317	-16.168	0.368163
comp43325_c1_seq4	14.2404	15.7248	-0.143052	14.9826
comp43656_c0_seq2	1.18476	1.91382	-0.69186	1.54929
comp35483_c0_seq1	1.1573	1.9039	-0.718195	1.5306
comp43656_c0_seq3	1.36681	1.64441	-0.266757	1.50561
comp44489_c0_seq5	19.0115	12.4178	0.614463	15.7147
comp44489_c0_seq4	43.2896	17.8037	1.28184	30.5466
comp44489_c0_seq7	12.0244	8.92472	0.430086	10.4746
comp44489_c0_seq6	18.9256	12.3643	0.614158	15.6449
comp44489_c0_seq1	18.8762	12.4519	0.600202	15.664
comp46312_c0_seq6	3.76992	8.27335	-1.13394	6.02163
comp44489_c0_seq3	31.1686	13.8461	1.17061	22.5073
comp42729_c0_seq1	0.264318	2.6968	-3.3509	1.48056
comp2206_c0_seq1	1e-05	0.666258	-16.0238	0.333134
comp24390_c0_seq1	3.27007	0.905892	1.85191	2.08798
comp9368_c0_seq1	0.219249	0.473173	-1.1098	0.346211
comp44489_c0_seq8	11.7911	7.23628	0.704378	9.51369
comp24834_c0_seq1	0.747498	0.62042	0.268825	0.683959
comp39620_c0_seq1	0.627997	1.12355	-0.839235	0.875773
comp28034_c0_seq1	9.1823	1.72158	2.41512	5.45194
comp33404_c0_seq1	39.15	58.0567	-0.56845	48.6033
comp29305_c0_seq2	74.2593	24.0595	1.62597	49.1594
comp29305_c0_seq1	46.6385	14.5505	1.68045	30.5945
comp4390_c0_seq1	1e-05	0.675573	-16.0438	0.337792
comp4476_c0_seq1	1e-05	0.861985	-16.3954	0.430997
comp54208_c0_seq1	3.17028	1e-05	18.2743	1.58515
comp30957_c1_seq1	0.746522	1e-05	16.1879	0.373266
comp61676_c0_seq1	1e-05	0.386215	-15.2371	0.193112
comp43694_c0_seq6	1e-05	1.55283	-17.2445	0.77642
comp35851_c0_seq1	0.394403	0.871238	-1.1434	0.632821
comp50131_c0_seq1	0.411193	0.744851	-0.857136	0.578022
comp46862_c0_seq1	1.277	2.96556	-1.21555	2.12128
comp30567_c0_seq1	11.6089	18.0506	-0.636816	14.8298
comp34466_c0_seq1	2.18841	5.19074	-1.24606	3.68958
comp16470_c0_seq1	1e-05	1.27711	-16.9625	0.63856
comp28706_c0_seq2	1e-05	1.18114	-16.8498	0.590575
comp28706_c0_seq1	1e-05	2.37665	-17.8586	1.18833
comp44896_c2_seq2	2.74777	1.99875	0.459163	2.37326
comp44896_c2_seq1	2.55383	1e-05	17.9623	1.27692
comp31852_c1_seq2	0.722746	0.722436	0.000618933	0.722591
comp31852_c1_seq3	0.708735	0.635146	0.158158	0.671941
comp31852_c1_seq1	0.702748	0.655617	0.100154	0.679183
comp22603_c0_seq1	1e-05	0.620497	-15.9211	0.310254
comp28442_c0_seq1	0.286737	0.553312	-0.948365	0.420025
comp31852_c1_seq4	0.754952	0.70432	0.100154	0.729636
comp13170_c0_seq1	1e-05	2.07407	-17.6621	1.03704
comp29509_c0_seq3	1e-05	1.4198	-17.1153	0.709905
comp16794_c0_seq1	1.15882	2.55997	-1.14347	1.85939
comp27250_c0_seq1	1e-05	2.0588	-17.6514	1.0294
comp20865_c0_seq1	1.33629	1e-05	17.0279	0.66815
comp38134_c0_seq2	8.64213	7.762	0.154958	8.20206
comp38134_c0_seq1	6.83399	3.87219	0.819578	5.35309
comp46637_c0_seq13	2.0942	0.357426	2.55068	1.22581
comp38134_c0_seq4	8.68553	7.76305	0.16199	8.22429
comp24744_c0_seq1	1e-05	1.56109	-17.2522	0.78055
comp36758_c0_seq1	0.167293	1.18715	-2.82705	0.677222
comp52772_c0_seq1	1e-05	1.37565	-17.0698	0.68783
comp24744_c0_seq2	1e-05	1.25139	-16.9332	0.6257
comp31782_c0_seq1	1e-05	2.57038	-17.9716	1.2852
comp46637_c0_seq17	2.29578	0.436554	2.39475	1.36617
comp43979_c1_seq2	11.7195	8.55509	0.454056	10.1373
comp8686_c0_seq1	1e-05	0.69195	-16.0784	0.34598
comp44238_c3_seq4	2.98282	2.25766	0.401849	2.62024
comp44238_c3_seq5	5.2344	5.08747	0.0410758	5.16094
comp44238_c3_seq2	3.74784	5.56676	-0.570779	4.6573
comp44238_c3_seq3	4.43786	4.45642	-0.00602247	4.44714
comp44238_c3_seq1	5.21993	5.03513	0.0520002	5.12753
comp48629_c0_seq1	2.375	0.880523	1.43149	1.62776
comp24799_c0_seq1	4.48595	29.993	-2.74114	17.2395
comp54726_c0_seq1	0.524226	1e-05	15.6779	0.262118
comp43931_c0_seq8	2.87865	3.96913	-0.46343	3.42389
comp25864_c0_seq1	1e-05	3.18835	-18.2825	1.59418
comp15015_c0_seq1	1e-05	2.74529	-18.0666	1.37265
comp37669_c0_seq3	0.477206	1.49746	-1.64983	0.987333
comp30498_c0_seq1	0.529778	1.1046	-1.06006	0.817189
comp30498_c0_seq2	2.02567	1.08471	0.90109	1.55519
comp43931_c0_seq3	3.44451	4.88256	-0.503339	4.16354
comp43931_c0_seq4	3.31178	4.67835	-0.498393	3.99506
comp43931_c0_seq5	3.41539	4.86953	-0.511732	4.14246
comp43931_c0_seq6	2.95358	4.04397	-0.453308	3.49878
comp43931_c0_seq7	3.27602	4.61852	-0.495486	3.94727
comp46470_c0_seq1	49.7527	107.106	-1.10619	78.4293
comp46953_c0_seq9	13.0837	15.811	-0.273158	14.4474
comp2265_c0_seq1	1e-05	0.987507	-16.5915	0.493758
comp19934_c0_seq1	3.99667	7.31901	-0.87285	5.65784
comp32702_c0_seq1	1.13439	1.01793	0.156278	1.07616
comp11885_c0_seq1	1.03785	3.008	-1.53521	2.02292
comp25183_c0_seq1	7.35975	0.731096	3.33152	4.04542
comp29675_c1_seq1	1e-05	1.00257	-16.6133	0.50129
comp32989_c0_seq5	4.69535	1.90133	1.30422	3.29834
comp32989_c0_seq4	3.2735	2.11221	0.632081	2.69286
comp32989_c0_seq6	5.16836	2.00901	1.36322	3.58868
comp32989_c0_seq1	7.07448	2.74218	1.3673	4.90833
comp32989_c0_seq3	3.74306	2.46495	0.60266	3.104
comp32989_c0_seq2	4.34602	1.76555	1.29958	3.05579
comp43738_c0_seq40	3.77459	2.04575	0.88369	2.91017
comp43738_c0_seq41	2.80156	3.20042	-0.192031	3.00099
comp43738_c0_seq42	16.1554	12.4564	0.375129	14.3059
comp43738_c0_seq43	16.4039	12.3185	0.413212	14.3612
comp43738_c0_seq44	14.2948	10.5482	0.438494	12.4215
comp43738_c0_seq45	3.26639	3.14178	0.0561149	3.20409
comp43738_c0_seq46	13.2134	10.3204	0.356503	11.7669
comp43738_c0_seq47	8.87472	2.58735	1.77823	5.73104
comp28264_c0_seq1	1e-05	3.1281	-18.2549	1.56405
comp39052_c0_seq1	6.15059	6.86874	-0.159321	6.50967
comp39475_c0_seq1	161.311	56.4722	1.51423	108.892
comp39052_c0_seq3	3.86514	3.1863	0.278639	3.52572
comp39052_c0_seq2	5.46844	5.66288	-0.0504066	5.56566
comp51355_c0_seq1	1e-05	2.29978	-17.8111	1.14989
comp41410_c0_seq1	3.31489	2.64532	0.325519	2.98011
comp31892_c0_seq1	0.450504	1.08794	-1.27199	0.769222
comp39900_c0_seq1	0.587728	4.96462	-3.07846	2.77617
comp27593_c0_seq1	1e-05	0.764116	-16.2215	0.382063
comp47354_c0_seq1	8.33163	6.85742	0.280933	7.59452
comp47354_c0_seq3	8.46773	7.24184	0.225619	7.85478
comp47354_c0_seq2	8.59942	6.88846	0.320058	7.74394
comp59577_c0_seq1	2.82063	1e-05	18.1057	1.41032
comp47380_c0_seq7	15.1021	9.34107	0.693089	12.2216
comp32693_c2_seq1	1e-05	1.03151	-16.6544	0.51576
comp32693_c2_seq2	0.228222	0.463743	-1.02289	0.345983
comp47380_c0_seq4	15.1174	9.35237	0.692806	12.2349
comp5732_c0_seq1	1e-05	1.01997	-16.6382	0.50999
comp47380_c0_seq5	9.38034	7.46314	0.329857	8.42174
comp45481_c1_seq1	3.52409	2.86439	0.299023	3.19424
comp36952_c2_seq1	212.305	54.9804	1.94915	133.643
comp49857_c0_seq1	1.86224	1e-05	17.5067	0.931125
comp47380_c0_seq3	9.1001	7.41397	0.295636	8.25704
comp22667_c0_seq2	1e-05	0.900264	-16.4581	0.450137
comp30551_c0_seq1	2.94056	2.16798	0.439739	2.55427
comp17878_c0_seq1	1e-05	0.888776	-16.4395	0.444393
comp44300_c0_seq1	3.26341	5.35394	-0.714221	4.30867
comp29222_c0_seq1	0.552419	1.80079	-1.7048	1.1766
comp26766_c0_seq3	1e-05	6.2032	-19.2427	3.10161
comp44516_c0_seq1	0.535005	2.12416	-1.98927	1.32958
comp26766_c0_seq1	1e-05	3.53005	-18.4293	1.76503
comp44516_c0_seq3	0.538308	2.07588	-1.94722	1.30709
comp36855_c0_seq1	1e-05	1.31103	-17.0003	0.65552
comp27631_c1_seq1	1e-05	2.68213	-18.033	1.34107
comp35380_c0_seq1	1.16212	0.440155	1.40068	0.801137
comp55683_c0_seq1	1e-05	0.739243	-16.1738	0.369627
comp35308_c1_seq1	1e-05	0.954117	-16.5419	0.477063
comp63398_c0_seq1	1e-05	0.395828	-15.2726	0.197919
comp25872_c0_seq1	1e-05	1.23606	-16.9154	0.618035
comp9132_c0_seq1	1e-05	1.56405	-17.2549	0.78203
comp41211_c0_seq2	4.04969	4.62863	-0.192774	4.33916
comp34489_c0_seq2	1e-05	1.83011	-17.4816	0.91506
comp41211_c0_seq1	4.40962	5.1405	-0.221254	4.77506
comp40852_c0_seq1	2.38618	6.76113	-1.50256	4.57365
comp56818_c0_seq1	1e-05	0.778162	-16.2478	0.389086
comp47380_c0_seq9	14.949	9.27413	0.688765	12.1116
comp45565_c1_seq1	15.1428	12.9868	0.221586	14.0648
comp44710_c1_seq3	6.59806	3.99364	0.724338	5.29585
comp34271_c0_seq1	1.91679	2.16434	-0.175235	2.04056
comp64961_c0_seq1	1e-05	0.501287	-15.6133	0.250648
comp34271_c0_seq2	1.75977	1.96265	-0.157416	1.86121
comp19946_c0_seq1	1.42745	0.578562	1.3029	1.00301
comp44710_c1_seq1	6.66379	4.02539	0.727214	5.34459
comp27665_c0_seq1	0.250736	0.446835	-0.833573	0.348786
comp24974_c0_seq2	2.21596	1e-05	17.7576	1.10798
comp29962_c0_seq1	1e-05	0.74394	-16.1829	0.371975
comp40401_c0_seq1	0.58698	3.91748	-2.73854	2.25223
comp48478_c0_seq1	10.1336	1e-05	19.9507	5.0668
comp42492_c1_seq1	0.249549	1.6283	-2.70597	0.938925
comp42492_c1_seq2	0.243393	1.59039	-2.70802	0.916891
comp45636_c0_seq2	2.23551	2.4512	-0.132884	2.34335
comp45636_c0_seq3	1.3834	2.05071	-0.567905	1.71705
comp45636_c0_seq1	1.57929	2.20636	-0.482392	1.89282
comp46315_c2_seq1	0.373059	1.47777	-1.98595	0.925415
comp46315_c2_seq3	0.385128	1.34224	-1.80123	0.863684
comp44710_c1_seq4	6.53226	3.99495	0.709405	5.26361
comp19390_c0_seq1	1e-05	0.713204	-16.122	0.356607
comp15625_c0_seq1	1.98987	4.39681	-1.14378	3.19334
comp51561_c0_seq1	1e-05	0.874271	-16.4158	0.43714
comp47369_c1_seq1	2.7178	5.26659	-0.95443	3.9922
comp38905_c0_seq2	0.186644	2.55167	-3.77308	1.36916
comp38905_c0_seq1	0.211784	2.41459	-3.51111	1.31319
comp19108_c1_seq1	1e-05	1.08573	-16.7283	0.54287
comp23369_c0_seq1	1e-05	2.46431	-17.9108	1.23216
comp41646_c0_seq3	1e-05	1.02587	-16.6465	0.51294
comp41646_c0_seq2	1e-05	1.03405	-16.6579	0.51703
comp41646_c0_seq1	1e-05	0.977985	-16.5775	0.488997
comp18599_c0_seq1	0.616827	0.993522	-0.687686	0.805175
comp38615_c0_seq1	0.410454	4.79666	-3.54674	2.60356
comp24651_c0_seq1	1e-05	0.530088	-15.6939	0.265049
comp36191_c0_seq2	3.62657	2.24986	0.68877	2.93822
comp20002_c0_seq1	0.7797	1e-05	16.2506	0.389855
comp20002_c0_seq2	0.70472	1e-05	16.1048	0.352365
comp48756_c0_seq1	3.335	7.88302	-1.24106	5.60901
comp22129_c0_seq2	1e-05	2.12336	-17.696	1.06168
comp52273_c0_seq1	1e-05	1.11443	-16.7659	0.55722
comp22129_c0_seq1	1e-05	4.19376	-18.6779	2.09688
comp27629_c0_seq2	1.9813	1e-05	17.5961	0.990655
comp46161_c1_seq2	1.4203	1.36221	0.0602466	1.39125
comp46161_c1_seq1	1.54524	1.36051	0.183683	1.45287
comp27629_c0_seq1	2.26287	1e-05	17.7878	1.13144
comp47235_c0_seq7	3.79546	4.69448	-0.306691	4.24497
comp37454_c0_seq1	0.51231	1.2213	-1.25333	0.866805
comp37368_c0_seq2	3.71682	2.08188	0.836182	2.89935
comp29065_c0_seq2	4.12399	3.11913	0.402897	3.62156
comp29065_c0_seq3	3.10851	3.45523	-0.152559	3.28187
comp29065_c0_seq1	2.67524	3.3755	-0.335433	3.02537
comp24866_c0_seq2	0.779564	1.339	-0.780417	1.05928
comp37368_c0_seq1	4.56018	2.65461	0.780591	3.60739
comp24866_c0_seq1	0.530453	0.956217	-0.850113	0.743335
comp38766_c1_seq2	0.497211	2.05372	-2.04631	1.27547
comp38766_c1_seq1	0.692139	2.68615	-1.95641	1.68914
comp21592_c0_seq2	2.40523	1e-05	17.8758	1.20262
comp43409_c0_seq1	5.9063	0.735353	3.00575	3.32083
comp44468_c4_seq1	1e-05	0.775005	-16.2419	0.387508
comp47235_c0_seq3	7.50939	5.46378	0.458796	6.48658
comp38808_c0_seq5	1.73178	2.15069	-0.312544	1.94124
comp38808_c0_seq4	1e-05	5.49653	-19.0682	2.74827
comp38808_c0_seq3	1.00558	1.73397	-0.786051	1.36977
comp38808_c0_seq2	3.20497	6.13604	-0.936997	4.67051
comp38808_c0_seq1	1e-05	6.57332	-19.3263	3.28667
comp37368_c0_seq6	4.38095	2.44043	0.844108	3.41069
comp33454_c0_seq1	0.801178	1e-05	16.2898	0.400594
comp46112_c3_seq2	0.464498	1.50328	-1.69437	0.983889
comp46112_c3_seq1	0.44679	1.48966	-1.73731	0.968225
comp33454_c0_seq2	0.797345	1e-05	16.2829	0.398678
comp46112_c3_seq7	0.504015	1.09517	-1.11962	0.799593
comp46112_c3_seq6	0.494116	1.02372	-1.0509	0.758918
comp46112_c3_seq5	0.295661	2.32729	-2.97664	1.31148
comp36915_c0_seq1	0.207895	1.04373	-2.32782	0.625812
comp46112_c3_seq9	0.466473	1.2895	-1.46695	0.877987
comp46112_c3_seq8	0.52618	1.03898	-0.98154	0.78258
comp38198_c0_seq1	1e-05	0.702562	-16.1003	0.351286
comp38198_c0_seq2	1e-05	0.691138	-16.0767	0.345574
comp38658_c0_seq2	0.372156	0.785876	-1.07839	0.579016
comp42333_c1_seq1	0.404846	1.46479	-1.85525	0.934818
comp29173_c0_seq1	3.85923	6.05685	-0.650255	4.95804
comp37483_c1_seq2	3.23336	4.42215	-0.451712	3.82776
comp32816_c0_seq1	2.01462	4.37271	-1.11802	3.19367
comp37483_c1_seq1	3.72171	4.31004	-0.211736	4.01588
comp42032_c0_seq1	1.13512	1.25116	-0.140421	1.19314
comp42841_c0_seq2	9.60134	5.29887	0.857551	7.4501
comp42841_c0_seq1	13.0505	5.34703	1.2873	9.19876
comp42032_c0_seq2	0.457675	1.20865	-1.401	0.833163
comp40709_c1_seq1	1.38524	0.658833	1.07215	1.02204
comp21369_c0_seq1	0.570523	1e-05	15.8	0.285266
comp42166_c0_seq1	3.42304	0.279981	3.61188	1.85151
comp13037_c0_seq1	1.09334	1.33837	-0.291735	1.21585
comp14555_c0_seq1	0.56481	0.734627	-0.379246	0.649718
comp17467_c0_seq1	0.553812	0.578117	-0.0619652	0.565964
comp17567_c0_seq1	0.648625	1e-05	15.9851	0.324317
comp48621_c0_seq1	4.67032	3.57631	0.38505	4.12331
comp41221_c0_seq1	1.65309	2.06348	-0.319914	1.85828
comp42385_c0_seq1	0.350978	1.06404	-1.6001	0.707509
comp40675_c0_seq1	24.2838	3.7026	2.71338	13.9932
comp26171_c0_seq1	1e-05	0.408668	-15.3186	0.204339
comp43783_c0_seq2	3.74984	2.14288	0.807278	2.94636
comp42285_c0_seq5	4.35359	1.12722	1.94944	2.7404
comp33315_c0_seq2	1e-05	4.95389	-18.9182	2.47695
comp42285_c0_seq4	15.3294	4.98489	1.62067	10.1571
comp40675_c0_seq4	0.927191	1.6425	-0.824955	1.28485
comp41547_c1_seq8	2.92426	9.08395	-1.63525	6.00411
comp36101_c0_seq1	3.22664	4.62458	-0.51929	3.92561
comp41547_c1_seq7	2.90052	9.02231	-1.63719	5.96141
comp36101_c0_seq3	3.37191	5.2374	-0.635285	4.30466
comp36101_c0_seq2	5.19369	7.3105	-0.49321	6.25209
comp41547_c1_seq2	3.19811	10.3505	-1.69441	6.77431
comp41547_c1_seq3	3.23283	10.1771	-1.65446	6.70496
comp41547_c1_seq1	3.21391	10.0886	-1.65032	6.65125
comp39385_c1_seq1	10.7083	10.2379	0.0648096	10.4731
comp47400_c1_seq24	2.43769	1.40626	0.793651	1.92197
comp47400_c1_seq27	2.67889	1.5344	0.803961	2.10664
comp46796_c2_seq1	0.362913	1.49893	-2.04624	0.930921
comp47400_c1_seq21	2.1671	1.64451	0.398108	1.9058
comp38819_c0_seq17	9.83764	4.06594	1.27472	6.95179
comp47400_c1_seq23	4.1764	3.28664	0.345646	3.73152
comp47400_c1_seq22	1e-05	1.92805	-17.5568	0.96403
comp5858_c0_seq1	1e-05	1.15074	-16.8122	0.575375
comp47400_c1_seq29	3.56638	2.09408	0.768144	2.83023
comp47400_c1_seq28	1.66232	1.27871	0.378509	1.47052
comp38756_c0_seq5	1e-05	6.5194	-19.3144	3.2597
comp41222_c0_seq1	17.3744	3.07445	2.49856	10.2244
comp38756_c0_seq6	1e-05	5.41013	-19.0453	2.70507
comp14368_c0_seq1	0.717257	1e-05	16.1302	0.358633
comp33939_c0_seq1	1.13933	3.33123	-1.54787	2.23528
comp38756_c0_seq2	1e-05	6.52656	-19.316	3.26329
comp41861_c0_seq1	1.7215	1.75307	-0.0262174	1.73728
comp49787_c0_seq1	1e-05	2.81714	-18.1039	1.40857
comp37783_c1_seq1	1e-05	1.08475	-16.727	0.54238
comp18350_c0_seq2	1e-05	1.6513	-17.3332	0.825655
comp32492_c0_seq1	2.28655	1e-05	17.8028	1.14328
comp52431_c0_seq1	1e-05	0.731933	-16.1594	0.365972
comp35546_c0_seq4	2.09772	1e-05	17.6785	1.04886
comp35546_c0_seq3	1e-05	1.59539	-17.2835	0.7977
comp35546_c0_seq2	1e-05	2.84295	-18.117	1.42148
comp35546_c0_seq1	2.12848	1e-05	17.6995	1.06425
comp38279_c0_seq1	0.232733	0.815327	-1.8087	0.52403
comp19601_c0_seq2	1e-05	0.448879	-15.454	0.224444
comp7136_c0_seq1	1e-05	1.68483	-17.3622	0.84242
comp63541_c0_seq1	1e-05	1.40982	-17.1052	0.704915
comp39628_c0_seq3	1.17475	0.851325	0.464572	1.01304
comp25575_c0_seq5	6.12721	1.93948	1.65956	4.03334
comp42078_c2_seq1	3.38501	1.40059	1.27313	2.3928
comp42078_c2_seq2	3.38501	1.34419	1.33242	2.3646
comp45880_c0_seq22	7.57283	1.17231	2.69148	4.37257
comp45880_c0_seq23	6.9455	1.06072	2.71103	4.00311
comp45880_c0_seq20	7.20874	1.10233	2.70919	4.15554
comp45880_c0_seq21	6.99228	1.08593	2.68683	4.03911
comp42422_c0_seq2	1.47392	0.944427	0.642147	1.20917
comp42422_c0_seq3	1.48617	0.920523	0.691073	1.20335
comp43675_c1_seq10	0.939443	1.07469	-0.194043	1.00707
comp42422_c0_seq1	3.4871	1.6775	1.05571	2.5823
comp42422_c0_seq4	2.72886	1.52739	0.83723	2.12812
comp42422_c0_seq5	2.14747	0.88585	1.2775	1.51666
comp42232_c1_seq4	9.06697	3.96201	1.19439	6.51449
comp42232_c1_seq5	9.06864	4.03682	1.16767	6.55273
comp42232_c1_seq6	7.45176	2.611	1.51298	5.03138
comp42232_c1_seq7	7.29174	2.88152	1.33943	5.08663
comp42232_c1_seq1	6.16459	2.05911	1.58198	4.11185
comp42232_c1_seq2	7.44061	2.56979	1.53377	5.0052
comp42232_c1_seq3	5.97872	7.33072	-0.294118	6.65472
comp42232_c1_seq8	4.20684	1e-05	18.6824	2.10343
comp42232_c1_seq9	5.78235	2.79378	1.04944	4.28806
comp14029_c0_seq1	1e-05	0.524828	-15.6796	0.262419
comp41143_c0_seq1	1e-05	2.01546	-17.6207	1.00774
comp2585_c0_seq1	0.979509	1e-05	16.5798	0.48976
comp39528_c0_seq1	1.08233	0.82634	0.389333	0.954335
comp55319_c0_seq1	1e-05	1.48697	-17.182	0.74349
comp41360_c2_seq1	2.89178	3.15537	-0.125851	3.02358
comp41235_c0_seq1	0.300154	3.27614	-3.44822	1.78815
comp32195_c0_seq3	1.03733	0.605663	0.776288	0.821496
comp32195_c0_seq1	0.644688	0.66736	-0.0498641	0.656024
comp5754_c0_seq1	1e-05	1.62245	-17.3078	0.81123
comp42299_c1_seq31	1e-05	2.99408	-18.1918	1.49704
comp46854_c0_seq1	2.50271	3.14588	-0.329973	2.8243
comp66881_c0_seq1	1e-05	0.825553	-16.3331	0.412782
comp33366_c0_seq1	0.283716	0.971827	-1.77625	0.627772
comp30532_c0_seq1	1e-05	1.28835	-16.9752	0.64418
comp45849_c2_seq1	6.74227	6.22586	0.114961	6.48407
comp45849_c2_seq2	1.49196	1.18858	0.32797	1.34027
comp45849_c2_seq3	1.68372	1.15085	0.548952	1.41728
comp24475_c0_seq2	10.085	1e-05	19.9438	5.04251
comp47388_c2_seq5	3.17184	5.04283	-0.668914	4.10733
comp47388_c2_seq6	3.1626	5.03991	-0.672287	4.10126
comp24475_c0_seq1	4.73288	1e-05	18.8524	2.36645
comp47388_c2_seq1	4.42094	3.98976	0.148051	4.20535
comp24475_c0_seq4	8.4898	1e-05	19.6954	4.24491
comp24475_c0_seq5	5.98039	1e-05	19.1899	2.9902
comp37300_c0_seq1	3.09652	4.80412	-0.633624	3.95032
comp47388_c2_seq9	7.32601	5.37559	0.446605	6.3508
comp39083_c0_seq1	0.26382	1.40628	-2.41426	0.83505
comp37300_c0_seq2	3.22073	4.8584	-0.593094	4.03956
comp30466_c0_seq2	1e-05	3.03096	-18.2094	1.51548
comp30466_c0_seq1	1e-05	1.96006	-17.5805	0.980035
comp47022_c0_seq3	0.90439	6.9413	-2.94019	3.92285
comp46094_c0_seq1	1.53204	2.36956	-0.629165	1.9508
comp43778_c0_seq1	16.735	10.6372	0.65375	13.6861
comp47175_c1_seq19	7.99356	2.85978	1.48294	5.42667
comp47175_c1_seq18	7.41674	2.85916	1.37519	5.13795
comp24268_c0_seq2	0.304676	1.65441	-2.44097	0.979543
comp47175_c1_seq16	8.79248	3.11671	1.49625	5.95459
comp47175_c1_seq15	3.71613	2.40726	0.626409	3.0617
comp24268_c0_seq1	0.289707	1.59313	-2.4592	0.941419
comp47175_c1_seq13	3.09288	1.80025	0.780756	2.44656
comp30685_c0_seq1	1.15257	0.368056	1.64686	0.760313
comp47175_c1_seq11	3.31794	1.85565	0.838361	2.5868
comp47175_c1_seq10	8.77779	3.15507	1.47619	5.96643
comp45211_c1_seq8	0.74744	0.656581	0.186985	0.70201
comp40761_c0_seq1	9.4284	4.7576	0.986779	7.093
comp19430_c0_seq1	0.348446	0.728874	-1.06473	0.53866
comp44556_c1_seq6	1e-05	2.36745	-17.853	1.18373
comp45211_c1_seq1	0.725117	0.641006	0.177876	0.683061
comp45211_c1_seq2	0.550028	0.522418	0.0743005	0.536223
comp45211_c1_seq3	2.65091	2.40386	0.141135	2.52739
comp45211_c1_seq4	0.720361	0.643715	0.162298	0.682038
comp45211_c1_seq5	0.744167	0.6498	0.195631	0.696983
comp45211_c1_seq6	1e-05	0.521493	-15.6704	0.260752
comp45211_c1_seq7	0.60546	0.703003	-0.215499	0.654231
comp44061_c0_seq3	0.886946	1.97062	-1.15173	1.42878
comp44061_c0_seq2	0.936193	1.58626	-0.760751	1.26123
comp44061_c0_seq1	1.04533	2.18337	-1.0626	1.61435
comp29717_c0_seq1	4.84883	1e-05	18.8873	2.42442
comp8672_c0_seq1	1e-05	1.41494	-17.1104	0.707475
comp29797_c0_seq1	3.08474	4.33901	-0.492217	3.71188
comp16624_c0_seq1	1e-05	0.820944	-16.325	0.410477
comp59215_c0_seq1	1e-05	0.780132	-16.2514	0.390071
comp21836_c0_seq2	39.2776	111.097	-1.50004	75.1873
comp21836_c0_seq1	24.5363	79.2182	-1.69091	51.8772
comp42418_c0_seq4	1.15267	2.73951	-1.24894	1.94609
comp63996_c0_seq1	1e-05	0.586197	-15.8391	0.293104
comp42418_c0_seq1	1.63348	3.73526	-1.19326	2.68437
comp42418_c0_seq3	0.933163	1.90461	-1.02929	1.41889
comp42418_c0_seq2	1.1686	2.3893	-1.03181	1.77895
comp41818_c0_seq1	15.6341	3.09336	2.33745	9.36373
comp41818_c0_seq2	16.0643	2.65712	2.59592	9.36071
comp41818_c0_seq3	3.36825	1e-05	18.3616	1.68413
comp17939_c0_seq1	46.5655	21.1824	1.1364	33.874
comp17662_c0_seq1	1e-05	1.33669	-17.0283	0.66835
comp9764_c0_seq1	1e-05	1.43961	-17.1353	0.71981
comp44842_c3_seq1	2.27033	1.1594	0.969524	1.71487
comp33911_c0_seq1	0.874648	2.11112	-1.27123	1.49288
comp33911_c0_seq2	1.55999	3.54595	-1.18464	2.55297
comp47106_c0_seq14	0.53712	2.36974	-2.14141	1.45343
comp18088_c0_seq1	1.10964	2.03109	-0.872162	1.57037
comp44556_c1_seq8	1e-05	3.2389	-18.3051	1.61946
comp33897_c1_seq1	1e-05	0.795132	-16.2789	0.397571
comp44655_c2_seq27	0.624304	1.94828	-1.64188	1.28629
comp33897_c1_seq2	1e-05	0.629936	-15.9429	0.314973
comp24467_c0_seq2	1e-05	0.861735	-16.395	0.430872
comp38070_c0_seq1	0.385998	2.26	-2.54966	1.323
comp46428_c1_seq4	0.877382	1.21041	-0.464219	1.0439
comp42539_c0_seq7	1.54711	1.54043	0.00624265	1.54377
comp42539_c0_seq6	1.53277	1.26975	0.271597	1.40126
comp42539_c0_seq5	1.46024	1.3225	0.142938	1.39137
comp42539_c0_seq4	1.9201	1.78027	0.109085	1.85018
comp42539_c0_seq3	1.72371	1.44388	0.255566	1.5838
comp42539_c0_seq2	1.99879	1.78897	0.159998	1.89388
comp42539_c0_seq1	1.55086	1.4679	0.0793148	1.50938
comp46373_c0_seq3	0.433811	18.7742	-5.43554	9.60401
comp30122_c0_seq1	1e-05	0.941077	-16.522	0.470544
comp44655_c2_seq26	1e-05	5.12021	-18.9658	2.56011
comp25988_c0_seq1	1e-05	4.50365	-18.7807	2.25183
comp42539_c0_seq9	1.79162	1.5153	0.241661	1.65346
comp42539_c0_seq8	1.57804	1.45954	0.11262	1.51879
comp43499_c1_seq4	0.960274	2.92237	-1.60562	1.94132
comp43499_c1_seq5	1.18279	2.6707	-1.17502	1.92674
comp43499_c1_seq6	0.993789	3.32361	-1.74174	2.1587
comp43499_c1_seq1	1.02758	3.13445	-1.60896	2.08101
comp43499_c1_seq2	1.24411	3.02193	-1.28036	2.13302
comp37413_c0_seq1	8.84596	14.5856	-0.721454	11.7158
comp25855_c0_seq1	1e-05	0.604294	-15.883	0.302152
comp63207_c0_seq1	1e-05	0.861562	-16.3947	0.430786
comp35243_c0_seq1	0.694967	1.31214	-0.916905	1.00355
comp55295_c0_seq1	0.415128	0.665207	-0.680247	0.540168
comp3257_c0_seq1	1e-05	2.1785	-17.733	1.08926
comp29057_c0_seq1	4.33782	1e-05	18.7266	2.16892
comp33570_c0_seq2	1e-05	0.970391	-16.5663	0.4852
comp18446_c0_seq1	1.12653	1.05816	0.0903279	1.09234
comp46478_c1_seq1	23.498	10.7011	1.13478	17.0996
comp46478_c1_seq2	2.48198	7.65156	-1.62426	5.06677
comp46478_c1_seq3	6.12084	4.94959	0.306421	5.53521
comp35135_c0_seq1	1.15563	0.83596	0.467174	0.995795
comp35135_c0_seq2	5.88533	1e-05	19.1668	2.94267
comp45890_c0_seq4	0.359845	1.7771	-2.30408	1.06847
comp45890_c0_seq5	0.398412	1.92598	-2.27326	1.1622
comp20695_c0_seq1	1e-05	2.41136	-17.8795	1.20568
comp45890_c0_seq1	0.450442	1.9974	-2.14871	1.22392
comp45890_c0_seq2	0.353561	1.76493	-2.31958	1.05925
comp33090_c0_seq14	2.44221	3.86232	-0.66128	3.15226
comp44655_c2_seq20	1.03832	2.33066	-1.16649	1.68449
comp31839_c0_seq1	1.78082	3.11008	-0.80441	2.44545
comp31839_c0_seq2	0.879699	2.68271	-1.60861	1.7812
comp31839_c0_seq3	2.59102	3.78098	-0.54524	3.186
comp31839_c0_seq4	0.777951	2.54851	-1.7119	1.66323
comp35228_c0_seq2	1e-05	2.36578	-17.852	1.1829
comp47228_c0_seq9	1.85896	3.8453	-1.0486	2.85213
comp45528_c0_seq1	0.390822	3.94555	-3.33564	2.16819
comp45528_c0_seq2	0.345404	3.46697	-3.32732	1.90619
comp15181_c0_seq1	4.39089	1e-05	18.7442	2.19545
comp38236_c1_seq1	0.228579	0.853229	-1.90024	0.540904
comp45528_c0_seq5	0.363669	3.96232	-3.44565	2.16299
comp45528_c0_seq6	1e-05	7.80865	-19.5747	3.90433
comp45528_c0_seq7	1e-05	1.71982	-17.3919	0.859915
comp15234_c0_seq1	2.24759	1.50647	0.577207	1.87703
comp43862_c1_seq2	8.30352	5.40271	0.62004	6.85311
comp18806_c0_seq1	1.91537	2.35889	-0.300485	2.13713
comp47228_c0_seq2	2.10587	4.52955	-1.10495	3.31771
comp47228_c0_seq5	1.85029	3.89115	-1.07245	2.87072
comp47228_c0_seq4	2.10754	4.50329	-1.09542	3.30541
comp47228_c0_seq7	0.961322	3.52034	-1.87262	2.24083
comp43862_c1_seq3	5.4157	3.89107	0.476981	4.65339
comp27154_c0_seq1	4.37755	1e-05	18.7398	2.18878
comp44704_c0_seq6	5.78885	3.27454	0.821985	4.5317
comp44704_c0_seq5	1e-05	1.80202	-17.4593	0.901015
comp27154_c0_seq2	7.37656	1e-05	19.4926	3.68829
comp44704_c0_seq3	1.73188	1.19499	0.53534	1.46344
comp44704_c0_seq2	2.71246	1.22251	1.14976	1.96748
comp44704_c0_seq1	1.20651	1.03476	0.221544	1.12064
comp43862_c1_seq1	6.46718	4.21132	0.618864	5.33925
comp34334_c0_seq1	4.12652	5.56558	-0.431606	4.84605
comp35459_c0_seq4	1.87064	4.32046	-1.20765	3.09555
comp34334_c0_seq2	4.11932	5.63886	-0.452997	4.87909
comp53812_c0_seq1	1e-05	0.643046	-15.9726	0.321528
comp40116_c0_seq1	1.92697	13.1855	-2.77455	7.55624
comp40116_c0_seq2	3.63817	6.81697	-0.905918	5.22757
comp22766_c0_seq1	1e-05	1.02167	-16.6406	0.51084
comp34997_c0_seq1	6.53852	7.06793	-0.112324	6.80323
comp58642_c0_seq1	1e-05	1.00815	-16.6214	0.50408
comp5152_c0_seq1	1e-05	0.369361	-15.1727	0.184686
comp35874_c0_seq1	1e-05	0.725794	-16.1473	0.362902
comp16386_c0_seq1	1e-05	1.55728	-17.2487	0.778645
comp25421_c0_seq1	1e-05	2.0763	-17.6637	1.03815
comp44274_c1_seq4	0.611334	9.67005	-3.98349	5.14069
comp34194_c0_seq9	0.384993	4.00451	-3.37872	2.19475
comp34194_c0_seq8	0.440529	5.41807	-3.62047	2.9293
comp44274_c1_seq2	0.906535	9.65482	-3.41281	5.28068
comp44274_c1_seq3	0.819172	9.41068	-3.52206	5.11493
comp34194_c0_seq5	0.299359	3.51454	-3.55339	1.90695
comp34194_c0_seq4	0.3669	4.69538	-3.67778	2.53114
comp34194_c0_seq7	0.35699	4.3642	-3.61176	2.36059
comp34194_c0_seq6	0.303195	3.2825	-3.43648	1.79285
comp34194_c0_seq1	0.300071	3.53379	-3.55784	1.91693
comp34194_c0_seq3	0.381603	4.2633	-3.48183	2.32245
comp34194_c0_seq2	0.299359	3.27384	-3.45104	1.7866
comp50436_c0_seq1	0.609781	0.476656	0.355343	0.543219
comp36700_c1_seq1	1e-05	1.30987	-16.9991	0.65494
comp12400_c0_seq1	1e-05	5.71157	-19.1235	2.85579
comp43564_c0_seq3	8.56891	6.04917	0.502374	7.30904
comp30118_c0_seq1	1e-05	0.714156	-16.124	0.357083
comp47265_c1_seq2	1.42825	3.06482	-1.10155	2.24654
comp47265_c1_seq1	3.85586	7.72334	-1.00217	5.7896
comp33061_c0_seq2	1e-05	3.29829	-18.3314	1.64915
comp44352_c0_seq2	25.2746	4.87575	2.37399	15.0752
comp16347_c0_seq1	59.3323	8.39707	2.82086	33.8647
comp23957_c0_seq1	1.84022	1.55671	0.241378	1.69846
comp43076_c0_seq8	0.462311	1e-05	15.4966	0.23116
comp43076_c0_seq9	3.54358	1.54044	1.20187	2.54201
comp43076_c0_seq6	1.5979	0.734454	1.12143	1.16618
comp43076_c0_seq7	3.24385	1.07733	1.59025	2.16059
comp43076_c0_seq4	2.74977	1.45586	0.917439	2.10282
comp43076_c0_seq5	2.4357	1.30144	0.904228	1.86857
comp43076_c0_seq2	2.89862	1.09883	1.3994	1.99873
comp43076_c0_seq3	3.21164	1.4069	1.19079	2.30927
comp43076_c0_seq1	3.11649	1.06987	1.54249	2.09318
comp37368_c0_seq31	3.50045	1.84599	0.923146	2.67322
comp37368_c0_seq30	3.47285	1.92554	0.850857	2.6992
comp37368_c0_seq33	4.01121	2.41269	0.733395	3.21195
comp37368_c0_seq32	3.5402	2.20553	0.682705	2.87287
comp37368_c0_seq35	3.99909	2.30816	0.792929	3.15362
comp37368_c0_seq34	3.95604	2.47646	0.675778	3.21625
comp37368_c0_seq37	3.44935	2.02182	0.77067	2.73558
comp37368_c0_seq36	3.413	2.18653	0.642397	2.79976
comp37368_c0_seq39	3.83428	2.20683	0.79698	3.02055
comp37368_c0_seq38	3.17994	1.9081	0.736863	2.54402
comp62223_c0_seq1	1e-05	0.979089	-16.5792	0.48955
comp40672_c0_seq1	0.398779	2.3367	-2.55081	1.36774
comp43514_c0_seq1	0.31538	1.17866	-1.90198	0.74702
comp15757_c0_seq1	1e-05	1.87021	-17.5128	0.93511
comp41132_c1_seq5	1e-05	0.872851	-16.4134	0.43643
comp47289_c1_seq1	4.35979	3.85235	0.17852	4.10607
comp38696_c0_seq1	8.47084	10.5633	-0.318484	9.51707
comp43786_c0_seq16	8.89846	6.32948	0.491469	7.61397
comp43786_c0_seq17	8.99283	5.70053	0.657679	7.34668
comp43786_c0_seq14	8.83827	6.67642	0.404689	7.75734
comp43786_c0_seq15	7.40248	4.80937	0.622161	6.10593
comp23113_c0_seq2	1.06903	1e-05	16.7059	0.53452
comp43786_c0_seq13	8.03534	5.89462	0.44696	6.96498
comp43786_c0_seq10	9.34911	5.62063	0.734097	7.48487
comp43786_c0_seq11	7.99055	5.8658	0.445967	6.92818
comp43266_c0_seq1	0.904123	1.43828	-0.669754	1.1712
comp57107_c0_seq1	7.3919	1e-05	19.4956	3.69596
comp43786_c0_seq18	7.44748	5.52984	0.429515	6.48866
comp43786_c0_seq19	8.74596	5.84052	0.58252	7.29324
comp25743_c0_seq1	2.63395	0.813148	1.69564	1.72355
comp45940_c0_seq3	3.78538	4.74534	-0.326073	4.26536
comp25743_c0_seq2	5.60775	1e-05	19.0971	2.80388
comp47191_c0_seq2	1.92201	2.59628	-0.43383	2.25915
comp47191_c0_seq3	0.425857	1.46422	-1.78169	0.945039
comp47191_c0_seq1	1e-05	1.4154	-17.1109	0.707705
comp27976_c0_seq1	1e-05	2.86452	-18.1279	1.43226
comp39519_c0_seq1	77.7861	33.6061	1.21079	55.6961
comp26853_c0_seq1	1e-05	0.782487	-16.2558	0.391248
comp31840_c0_seq1	0.829453	1.37535	-0.729567	1.1024
comp45329_c0_seq3	1e-05	1.67382	-17.3528	0.836915
comp58266_c0_seq1	1e-05	1.5017	-17.1962	0.750855
comp21539_c0_seq1	1.36582	1e-05	17.0594	0.682915
comp38828_c0_seq7	1.52741	1.7767	-0.218113	1.65206
comp31628_c0_seq1	0.757809	1.22383	-0.691497	0.990819
comp46754_c2_seq2	18.2028	17.717	0.0390261	17.9599
comp46754_c2_seq3	18.0422	17.7452	0.0239464	17.8937
comp29167_c0_seq1	1.04832	2.13057	-1.02316	1.58944
comp46754_c2_seq5	18.0507	17.3167	0.0598908	17.6837
comp46754_c2_seq6	18.0295	17.1166	0.0749632	17.573
comp46754_c2_seq7	18.1926	17.9151	0.0221756	18.0539
comp33528_c0_seq1	0.669571	0.49978	0.421944	0.584676
comp41702_c0_seq3	0.713726	1.3149	-0.881511	1.01431
comp35854_c0_seq1	1e-05	1.23149	-16.91	0.61575
comp41702_c0_seq1	0.65412	1.45594	-1.15432	1.05503
comp41702_c0_seq4	0.924112	1.64869	-0.835181	1.2864
comp16742_c0_seq2	0.192984	0.593485	-1.62073	0.393234
comp16742_c0_seq3	1e-05	0.510817	-15.6405	0.255414
comp41745_c0_seq3	4.86349	2.93485	0.728705	3.89917
comp16742_c0_seq1	0.192984	0.577026	-1.58016	0.385005
comp41745_c0_seq5	5.20271	3.21837	0.692933	4.21054
comp41745_c0_seq4	5.75199	3.37711	0.768272	4.56455
comp41745_c0_seq7	6.66288	3.62192	0.879391	5.1424
comp41745_c0_seq6	5.39818	3.11744	0.792111	4.25781
comp47308_c2_seq4	0.467845	1.32425	-1.50107	0.896047
comp47308_c2_seq5	1e-05	2.84972	-18.1205	1.42487
comp47308_c2_seq6	0.461795	1.31214	-1.5066	0.886968
comp47308_c2_seq1	0.462883	1.31541	-1.50679	0.889146
comp47308_c2_seq2	0.453477	1.30479	-1.52472	0.879134
comp47308_c2_seq3	1.73733	2.48635	-0.517158	2.11184
comp36416_c0_seq1	6.75147	10.0293	-0.570947	8.39039
comp36416_c0_seq2	3.15755	3.77554	-0.257877	3.46654
comp46142_c0_seq9	9.36996	0.48452	4.27341	4.92724
comp44137_c0_seq2	4.0169	2.57701	0.640384	3.29696
comp44137_c0_seq1	3.08626	2.31828	0.412805	2.70227
comp40998_c0_seq2	0.586954	0.516307	0.185018	0.551631
comp46142_c0_seq4	6.47168	0.429661	3.91287	3.45067
comp46142_c0_seq7	2.44001	12.2399	-2.32663	7.33995
comp40998_c0_seq1	0.892985	1.01643	-0.186803	0.954708
comp46142_c0_seq1	1.79519	11.4276	-2.67031	6.61139
comp28229_c0_seq1	5.82301	1.31605	2.14555	3.56953
comp46142_c0_seq2	1.63528	10.6878	-2.70836	6.16154
comp39851_c0_seq25	1.54421	7.71373	-2.32056	4.62897
comp39851_c0_seq24	1.48372	7.79921	-2.39411	4.64147
comp39851_c0_seq27	1.66954	0.825355	1.01636	1.24745
comp39851_c0_seq26	1.70862	8.0803	-2.24158	4.89446
comp39851_c0_seq21	1.75422	7.90735	-2.17236	4.83078
comp39851_c0_seq20	0.803386	0.773864	0.0540133	0.788625
comp39851_c0_seq23	1.42923	5.94468	-2.05636	3.68696
comp39851_c0_seq22	1.44623	5.63759	-1.96278	3.54191
comp39851_c0_seq29	0.722029	0.655002	0.140557	0.688515
comp39851_c0_seq28	1e-05	1.19765	-16.8698	0.59883
comp54139_c0_seq1	1e-05	1.36253	-17.0559	0.68127
comp52617_c0_seq1	1.23687	1.49735	-0.275718	1.36711
comp44069_c0_seq3	2.40069	1.69755	0.499995	2.04912
comp23616_c0_seq1	0.310833	0.815041	-1.39073	0.562937
comp44069_c0_seq1	1.90446	1.73543	0.134089	1.81994
comp47623_c0_seq5	0.815992	9.90291	-3.60123	5.35945
comp47623_c0_seq2	0.662298	7.5519	-3.51129	4.1071
comp44707_c0_seq13	0.904886	1.99205	-1.13845	1.44847
comp44707_c0_seq10	0.65613	1.86104	-1.50406	1.25859
comp44707_c0_seq11	0.795798	1.73025	-1.12051	1.26302
comp44811_c2_seq1	0.977014	3.30448	-1.75797	2.14075
comp44811_c2_seq2	1.54172	3.68323	-1.25643	2.61247
comp44811_c2_seq3	1.1393	2.21571	-0.959621	1.67751
comp44811_c2_seq4	1.15396	3.24251	-1.49052	2.19823
comp44811_c2_seq5	1.11722	0.799687	0.482406	0.958453
comp44811_c2_seq6	1.12686	2.07787	-0.882797	1.60237
comp44811_c2_seq7	1.10736	0.768075	0.527805	0.937717
comp39575_c1_seq1	0.892653	2.60959	-1.54765	1.75112
comp9997_c0_seq1	1e-05	0.987031	-16.5908	0.49352
comp13658_c0_seq1	0.783555	1.66616	-1.08842	1.22486
comp30822_c0_seq1	0.553234	1.43832	-1.37842	0.995777
comp22218_c0_seq1	1e-05	6.71976	-19.3581	3.35988
comp34546_c0_seq1	1.30352	2.34095	-0.844681	1.82224
comp34546_c0_seq2	1.05502	1.77052	-0.746903	1.41277
comp47416_c0_seq1	2.03046	1.85458	0.130714	1.94252
comp47774_c0_seq1	44.105	11.0669	1.99469	27.586
comp13388_c0_seq2	1e-05	0.611256	-15.8995	0.305633
comp13388_c0_seq1	1e-05	1.54495	-17.2372	0.77248
comp44819_c0_seq2	0.270576	2.66094	-3.29783	1.46576
comp44819_c0_seq3	0.235416	2.78485	-3.56432	1.51013
comp43690_c1_seq8	20.7895	10.1443	1.03519	15.4669
comp44819_c0_seq4	0.21974	3.44285	-3.96973	1.83129
comp27588_c0_seq1	1e-05	0.907896	-16.4702	0.453953
comp49777_c0_seq1	0.299663	0.825319	-1.46161	0.562491
comp38269_c0_seq1	0.738453	0.921765	-0.319893	0.830109
comp54723_c0_seq1	1e-05	0.582501	-15.83	0.291256
comp17903_c0_seq1	0.68153	1e-05	16.0565	0.34077
comp36372_c0_seq1	0.234428	3.64731	-3.95962	1.94087
comp36372_c0_seq2	1e-05	4.15715	-18.6652	2.07858
comp40931_c0_seq1	5.11203	4.57883	0.158917	4.84543
comp40931_c0_seq3	5.59935	4.94171	0.180249	5.27053
comp23922_c0_seq1	2.68101	1e-05	18.0324	1.34051
comp40931_c0_seq5	8.11223	8.95127	-0.141994	8.53175
comp40931_c0_seq4	5.37513	4.60641	0.222657	4.99077
comp40931_c0_seq7	4.28571	3.28797	0.382337	3.78684
comp40931_c0_seq6	5.37937	4.98556	0.109682	5.18246
comp40931_c0_seq9	3.94722	3.08705	0.354608	3.51714
comp40931_c0_seq8	4.21651	3.44308	0.29235	3.82979
comp38570_c0_seq1	0.422799	1.97413	-2.22317	1.19846
comp37365_c0_seq11	2.01073	5.1317	-1.35172	3.57122
comp45888_c1_seq4	0.571352	3.22519	-2.49693	1.89827
comp44116_c0_seq4	3.7387	5.23194	-0.484809	4.48532
comp47151_c2_seq18	6.22001	0.964135	2.68961	3.59207
comp47151_c2_seq19	5.16912	1.42254	1.86145	3.29583
comp45888_c1_seq1	0.89871	3.07634	-1.77529	1.98752
comp45888_c1_seq2	0.588201	3.34231	-2.50647	1.96526
comp45888_c1_seq3	0.888712	2.9624	-1.73698	1.92556
comp47151_c2_seq12	5.60541	0.975845	2.5221	3.29063
comp47151_c2_seq13	6.0573	1.03387	2.55062	3.54558
comp47151_c2_seq10	5.32381	1.44961	1.87679	3.38671
comp46779_c1_seq1	1.73549	1.86503	-0.103856	1.80026
comp47151_c2_seq16	5.19745	1.43778	1.85396	3.31761
comp47151_c2_seq17	7.55611	1.09899	2.78147	4.32755
comp47181_c0_seq13	2.51858	2.52546	-0.00393563	2.52202
comp47151_c2_seq15	5.68131	0.93309	2.60614	3.3072
comp39198_c1_seq1	7.51827	1.60874	2.22447	4.56351
comp40660_c0_seq9	2.30301	0.573229	2.00634	1.43812
comp51145_c0_seq1	1e-05	0.859825	-16.3918	0.429918
comp28188_c0_seq2	0.350049	0.551388	-0.655511	0.450719
comp28188_c0_seq1	0.324199	0.508999	-0.650783	0.416599
comp26507_c0_seq1	1.26787	2.72312	-1.10285	1.9955
comp40660_c0_seq1	2.48991	0.849018	1.55223	1.66946
comp40660_c0_seq2	2.22311	0.542724	2.03429	1.38292
comp40660_c0_seq3	2.55077	0.623966	2.03139	1.58737
comp40660_c0_seq4	2.53681	0.627167	2.01609	1.58199
comp40660_c0_seq5	1.26521	0.886329	0.513463	1.07577
comp40660_c0_seq6	1.30032	0.546299	1.2511	0.92331
comp40660_c0_seq7	2.42111	0.732261	1.72524	1.57669
comp39495_c0_seq2	63.5922	114.958	-0.854185	89.2751
comp39495_c0_seq1	64.3029	116.639	-0.859095	90.471
comp33691_c0_seq2	1e-05	1.1111	-16.7616	0.555555
comp33691_c0_seq1	1e-05	1.45282	-17.1485	0.726415
comp43177_c0_seq2	5.8928	3.7062	0.669013	4.7995
comp39415_c0_seq1	17.2511	11.9288	0.532239	14.5899
comp38171_c0_seq1	548.801	67.8558	3.01574	308.328
comp868_c0_seq1	1e-05	1.7468	-17.4144	0.873405
comp45298_c3_seq1	2.90282	2.60255	0.157529	2.75269
comp43177_c0_seq1	5.54746	4.03521	0.459184	4.79134
comp40576_c1_seq1	0.345273	0.892755	-1.37053	0.619014
comp21540_c0_seq1	0.378654	0.366315	0.0477954	0.372484
comp21540_c0_seq2	0.395673	0.402324	-0.0240492	0.398998
comp21540_c0_seq3	0.360586	0.346159	0.0589085	0.353372
comp21540_c0_seq4	0.400091	0.413582	-0.0478452	0.406836
comp21690_c0_seq1	2.36972	2.21079	0.100155	2.29026
comp21690_c0_seq2	3.04766	2.48192	0.296245	2.76479
comp22109_c0_seq1	1e-05	1.09369	-16.7388	0.54685
comp38085_c0_seq4	0.720412	2.84081	-1.97941	1.78061
comp38085_c0_seq2	0.822307	2.81522	-1.7755	1.81876
comp38085_c0_seq1	0.926557	2.28027	-1.29925	1.60341
comp35402_c0_seq2	0.363032	1.77182	-2.28706	1.06743
comp35402_c0_seq1	1e-05	1.10977	-16.7599	0.55489
comp45608_c1_seq2	1e-05	1.1865	-16.8564	0.593255
comp42373_c1_seq1	0.487834	2.50987	-2.36315	1.49885
comp45608_c1_seq1	1.16079	1.21648	-0.0676056	1.18864
comp45608_c1_seq7	1e-05	0.888403	-16.4389	0.444207
comp47092_c0_seq18	5.78466	12.8109	-1.14707	9.29778
comp45608_c1_seq8	1e-05	1.32876	-17.0197	0.664385
comp45608_c1_seq9	1.95838	1.19765	0.709454	1.57801
comp44501_c0_seq7	3.30538	1.7322	0.932211	2.51879
comp52959_c0_seq1	1e-05	0.539379	-15.719	0.269695
comp32214_c0_seq1	0.482145	1.11524	-1.20982	0.798693
comp53573_c0_seq1	1e-05	1.6366	-17.3203	0.818305
comp29724_c1_seq2	2.48916	1e-05	17.9253	1.24459
comp33123_c0_seq1	1e-05	1.24803	-16.9293	0.62402
comp47092_c0_seq16	7.05661	13.0326	-0.885078	10.0446
comp13116_c0_seq1	1e-05	2.11489	-17.6902	1.05745
comp16803_c0_seq1	1e-05	2.72418	-18.0555	1.3621
comp39757_c1_seq1	1.29132	1.89517	-0.553481	1.59325
comp39757_c1_seq2	2.92116	3.67542	-0.331368	3.29829
comp51437_c0_seq1	1e-05	0.951589	-16.5381	0.475799
comp26646_c0_seq1	0.537159	0.290195	0.888327	0.413677
comp33074_c0_seq2	1.20781	1.67628	-0.47287	1.44205
comp33074_c0_seq1	1.22133	1.75496	-0.522985	1.48815
comp14906_c0_seq1	0.930874	0.931042	-0.000260348	0.930958
comp9559_c0_seq1	1e-05	1.76867	-17.4323	0.88434
comp41782_c1_seq5	1.1461	6.3576	-2.47175	3.75185
comp41782_c1_seq4	1.37664	8.9279	-2.69717	5.15227
comp41782_c1_seq7	0.99659	6.93069	-2.79793	3.96364
comp41782_c1_seq6	1.01151	6.65491	-2.71791	3.83321
comp41782_c1_seq1	0.979964	6.32087	-2.68932	3.65042
comp8502_c0_seq1	1e-05	0.430119	-15.3924	0.215064
comp41782_c1_seq3	1.39587	8.70571	-2.6408	5.05079
comp41782_c1_seq2	1.15859	6.70857	-2.53364	3.93358
comp41782_c1_seq9	1.34048	8.20947	-2.61454	4.77498
comp41782_c1_seq8	1.46006	9.71005	-2.73345	5.58505
comp36541_c1_seq4	1e-05	1.11085	-16.7613	0.55543
comp36541_c1_seq2	1e-05	1.15551	-16.8182	0.57776
comp36541_c1_seq3	1e-05	1.14776	-16.8085	0.573885
comp36541_c1_seq1	1e-05	1.44738	-17.1431	0.723695
comp42981_c1_seq1	1.78117	2.16189	-0.279468	1.97153
comp16343_c0_seq1	1e-05	1.00716	-16.6199	0.503585
comp48501_c0_seq1	1.78325	5.62895	-1.65836	3.7061
comp42473_c0_seq1	1e-05	1.28045	-16.9663	0.64023
comp53435_c0_seq1	1e-05	0.642575	-15.9716	0.321292
comp33167_c0_seq1	1.95257	3.92284	-1.00652	2.9377
comp40768_c0_seq1	1.87334	20.812	-3.47373	11.3427
comp36360_c0_seq1	0.287925	1.65025	-2.51892	0.969087
comp35710_c0_seq1	80.5363	23.9911	1.74714	52.2637
comp44969_c0_seq1	1e-05	3.23212	-18.3021	1.61607
comp44852_c0_seq4	2.14362	3.21786	-0.586052	2.68074
comp37093_c0_seq1	0.476833	0.852516	-0.838243	0.664674
comp37013_c0_seq1	1.77629	2.98006	-0.746474	2.37818
comp38331_c0_seq1	1.9442	7.03073	-1.8545	4.48747
comp38331_c0_seq2	1.87653	6.17107	-1.71745	4.0238
comp38331_c0_seq3	1.94304	7.11857	-1.87327	4.5308
comp38331_c0_seq4	1.87283	6.22112	-1.73195	4.04697
comp38331_c0_seq5	1.91738	5.46551	-1.51122	3.69144
comp38331_c0_seq6	1.99881	6.62358	-1.72847	4.31119
comp47266_c0_seq8	56.3476	11.6658	2.27207	34.0067
comp41100_c0_seq6	3.8141	2.71548	0.490135	3.26479
comp41100_c0_seq7	3.1201	2.35498	0.405877	2.73754
comp41100_c0_seq4	4.34104	2.1662	1.00287	3.25362
comp41100_c0_seq5	4.38696	4.1539	0.0787551	4.27043
comp41100_c0_seq2	5.39348	5.43615	-0.0113688	5.41481
comp41100_c0_seq3	4.14857	2.91657	0.508341	3.53257
comp41100_c0_seq1	3.52845	3.48019	0.0198685	3.50432
comp47007_c1_seq5	2.03224	0.699574	1.53852	1.36591
comp47266_c0_seq4	31.8968	8.08151	1.98071	19.9892
comp45220_c1_seq1	1.04534	1.90693	-0.86728	1.47613
comp25102_c0_seq1	1e-05	1.05044	-16.6806	0.525225
comp47007_c1_seq7	2.02138	0.698623	1.53275	1.36
comp25145_c0_seq1	0.521244	0.740111	-0.505783	0.630678
comp30673_c1_seq1	0.937702	0.451276	1.05512	0.694489
comp47936_c0_seq1	26.5582	1e-05	21.3407	13.2791
comp25145_c0_seq2	1e-05	0.47153	-15.5251	0.23577
comp52952_c0_seq1	1e-05	2.93071	-18.1609	1.46536
comp47308_c1_seq1	1.78007	2.99267	-0.749499	2.38637
comp40811_c0_seq2	27.6853	4.34153	2.67284	16.0134
comp21291_c0_seq1	1e-05	1.75937	-17.4247	0.87969
comp40504_c0_seq1	0.195961	1.2143	-2.63149	0.70513
comp47007_c1_seq3	2.02871	0.697463	1.54037	1.36309
comp40084_c1_seq1	2.93533	1e-05	18.1632	1.46767
comp41269_c0_seq4	15.8688	5.29307	1.58402	10.5809
comp41269_c0_seq5	3.68626	2.60708	0.499723	3.14667
comp41269_c0_seq2	5.97324	21.4899	-1.84707	13.7316
comp41269_c0_seq3	5.31892	19.969	-1.90856	12.644
comp41269_c0_seq1	1.31026	3.43547	-1.39065	2.37287
comp46705_c1_seq7	1.15938	1.90753	-0.718352	1.53346
comp46705_c1_seq6	1.7579	2.44162	-0.473986	2.09976
comp46705_c1_seq5	1.36922	1.68319	-0.297844	1.52621
comp34852_c0_seq1	21.4054	26.7027	-0.319011	24.0541
comp46705_c1_seq3	1.26216	1.47556	-0.225368	1.36886
comp46705_c1_seq2	1.52376	1.84129	-0.273081	1.68253
comp46705_c1_seq1	1.56454	2.0554	-0.393681	1.80997
comp20514_c0_seq1	1.22231	1e-05	16.8993	0.61116
comp20514_c0_seq2	0.852493	1e-05	16.3794	0.426252
comp46705_c1_seq8	2.63644	2.15715	0.289465	2.3968
comp45367_c0_seq1	8.16413	25.6256	-1.65021	16.8949
comp29290_c0_seq1	1e-05	9.75248	-19.8954	4.87624
comp46698_c0_seq7	1e-05	2.8277	-18.1093	1.41386
comp47007_c1_seq8	2.00539	0.702895	1.5125	1.35414
comp45368_c1_seq1	0.642149	4.18229	-2.70331	2.41222
comp45368_c1_seq3	2.02664	10.1524	-2.32466	6.08952
comp45368_c1_seq2	0.649939	4.3148	-2.73092	2.48237
comp45368_c1_seq4	1.00782	7.3193	-2.86047	4.16356
comp31401_c0_seq1	0.644872	1.00922	-0.646156	0.827046
comp45795_c0_seq1	5.06739	2.54933	0.991125	3.80836
comp27092_c0_seq1	1e-05	1.4485	-17.1442	0.724255
comp47186_c1_seq5	0.459554	1.80521	-1.97386	1.13238
comp47186_c1_seq4	1e-05	1.54746	-17.2395	0.773735
comp24449_c0_seq1	0.290857	1.11147	-1.93409	0.701164
comp47186_c1_seq6	1e-05	1.05043	-16.6806	0.52522
comp47186_c1_seq1	0.477657	1.87153	-1.97017	1.17459
comp41937_c0_seq1	60.9929	25.0846	1.28184	43.0388
comp47186_c1_seq3	0.405848	0.528591	-0.381212	0.46722
comp47186_c1_seq2	0.205758	1.60668	-2.96506	0.906219
comp46053_c1_seq4	3.17233	7.59673	-1.25984	5.38453
comp47447_c0_seq5	0.546739	1.96649	-1.8467	1.25661
comp46053_c1_seq1	2.90684	7.02329	-1.2727	4.96507
comp47186_c1_seq8	0.338198	0.732868	-1.11569	0.535533
comp46053_c1_seq3	2.98094	7.1041	-1.25288	5.04252
comp46053_c1_seq2	2.74913	6.60566	-1.26473	4.67739
comp43495_c0_seq10	0.760914	0.694564	0.131626	0.727739
comp42505_c0_seq8	0.735464	6.04274	-3.03848	3.3891
comp42505_c0_seq9	0.558989	4.86639	-3.12196	2.71269
comp42505_c0_seq6	0.754982	5.1061	-2.75771	2.93054
comp42505_c0_seq7	0.667098	4.03748	-2.59748	2.35229
comp42505_c0_seq4	0.712658	4.0283	-2.49889	2.37048
comp42505_c0_seq5	0.398817	4.55327	-3.5131	2.47604
comp42505_c0_seq2	0.509079	4.72819	-3.21533	2.61863
comp42505_c0_seq3	0.425377	5.1857	-3.60772	2.80554
comp42505_c0_seq1	0.504334	4.37689	-3.11745	2.44061
comp20219_c0_seq1	1e-05	0.699007	-16.093	0.349508
comp2872_c0_seq1	1e-05	0.963553	-16.5561	0.481781
comp13205_c0_seq1	0.825907	1e-05	16.3337	0.412959
comp45213_c1_seq2	0.504548	4.92587	-3.28732	2.71521
comp45213_c1_seq3	0.562911	4.6401	-3.04318	2.60151
comp45213_c1_seq1	0.569442	3.1617	-2.47308	1.86557
comp42923_c1_seq1	0.330439	1.90459	-2.52702	1.11751
comp36411_c1_seq1	53.2481	80.3485	-0.593541	66.7983
comp36411_c1_seq2	53.5514	76.2108	-0.509071	64.8811
comp45213_c1_seq5	0.544352	3.55835	-2.7086	2.05135
comp45213_c1_seq8	0.544352	3.54485	-2.70311	2.0446
comp45213_c1_seq9	0.515407	5.08475	-3.30239	2.80008
comp15988_c0_seq1	1.97459	3.90175	-0.982568	2.93817
comp47104_c3_seq1	1e-05	5.33139	-19.0242	2.6657
comp45281_c1_seq2	1e-05	1.46253	-17.1581	0.73127
comp45281_c1_seq1	0.593679	0.616366	-0.0541042	0.605023
comp51326_c0_seq1	1e-05	0.772186	-16.2367	0.386098
comp37167_c0_seq1	2.62207	2.77592	-0.0822598	2.699
comp47450_c1_seq8	2.15704	2.30527	-0.0958854	2.23115
comp40954_c0_seq2	1.11789	1.36789	-0.291174	1.24289
comp40954_c0_seq3	1.75224	3.21168	-0.874128	2.48196
comp328_c0_seq1	1e-05	1.03387	-16.6577	0.51694
comp40954_c0_seq1	1.02563	1.6209	-0.660285	1.32326
comp32053_c0_seq1	4.34612	6.50604	-0.582052	5.42608
comp32053_c0_seq2	4.91598	7.80722	-0.66733	6.3616
comp36268_c0_seq1	0.286006	0.929759	-1.70081	0.607882
comp23593_c0_seq1	1e-05	1.46253	-17.1581	0.73127
comp23513_c0_seq1	0.361052	0.776786	-1.10531	0.568919
comp46958_c1_seq18	3.50643	1.81131	0.952969	2.65887
comp46958_c1_seq13	1.44013	1.66342	-0.207953	1.55177
comp46958_c1_seq12	3.26388	2.03487	0.681651	2.64938
comp46958_c1_seq11	3.32818	1.74636	0.930382	2.53727
comp46958_c1_seq10	3.27811	1.91156	0.778114	2.59483
comp46958_c1_seq17	3.6169	1.89185	0.934956	2.75438
comp46958_c1_seq16	3.40759	1.75828	0.954587	2.58293
comp46958_c1_seq15	3.36298	1.94232	0.791959	2.65265
comp46958_c1_seq14	3.31978	1.78403	0.895948	2.55191
comp42436_c3_seq1	0.819833	1.37296	-0.743888	1.0964
comp35200_c0_seq1	0.980958	1.28088	-0.384872	1.13092
comp45538_c0_seq1	11.2404	30.975	-1.46241	21.1077
comp27292_c0_seq1	0.922058	1.04212	-0.176592	0.982089
comp45213_c2_seq3	0.391969	6.08062	-3.95541	3.23629
comp45213_c2_seq2	1e-05	9.96652	-19.9267	4.98327
comp45213_c2_seq1	0.496786	4.94013	-3.31385	2.71846
comp39071_c1_seq2	1e-05	3.63459	-18.4714	1.8173
comp39071_c1_seq1	0.370145	1.51183	-2.03013	0.940987
comp45213_c2_seq4	1e-05	12.3751	-20.239	6.18755
comp68942_c0_seq1	1e-05	1.45894	-17.1546	0.729475
comp48850_c0_seq1	1.30467	1.45026	-0.152627	1.37746
comp4306_c0_seq1	1e-05	1.75461	-17.4208	0.87731
comp41157_c0_seq2	0.96405	2.18609	-1.18117	1.57507
comp41157_c0_seq3	12.5532	9.06555	0.469589	10.8094
comp18201_c0_seq1	0.370118	0.956911	-1.3704	0.663515
comp44550_c1_seq1	1.38082	1.58981	-0.203329	1.48531
comp44550_c1_seq3	1.10044	1.30872	-0.250076	1.20458
comp40582_c0_seq1	1.52463	1.63801	-0.103485	1.58132
comp35169_c0_seq1	0.390475	1.59071	-2.02637	0.990592
comp28630_c0_seq1	0.973654	1.18444	-0.282724	1.07905
comp28630_c0_seq2	1.71265	1e-05	17.3859	0.85633
comp31067_c0_seq1	1e-05	1.96391	-17.5834	0.98196
comp40793_c0_seq6	3.4999	0.810631	2.1102	2.15527
comp40793_c0_seq5	3.41203	0.788736	2.11302	2.10038
comp40793_c0_seq4	2.6793	0.6348	2.07748	1.65705
comp40793_c0_seq3	2.66523	0.618087	2.10838	1.64166
comp40793_c0_seq2	2.77115	0.750563	1.88444	1.76086
comp40793_c0_seq1	2.78768	0.763409	1.86854	1.77554
comp47686_c0_seq1	99.2479	18.9342	2.39004	59.0911
comp40701_c0_seq2	0.506014	0.818231	-0.693331	0.662122
comp31415_c0_seq1	1.80875	2.25356	-0.317213	2.03116
comp40747_c1_seq1	1e-05	1.33127	-17.0224	0.66564
comp31495_c0_seq2	0.865145	2.4116	-1.47898	1.63837
comp31495_c0_seq3	0.62165	1.97731	-1.66936	1.29948
comp31495_c0_seq1	0.942996	2.67813	-1.5059	1.81056
comp40969_c2_seq1	1e-05	1.42932	-17.125	0.714665
comp27216_c0_seq1	1e-05	0.829655	-16.3402	0.414832
comp45752_c0_seq28	1.41798	2.30124	-0.698574	1.85961
comp45752_c0_seq29	0.969908	0.453376	1.09714	0.711642
comp45752_c0_seq24	1.22582	1.79726	-0.552052	1.51154
comp45752_c0_seq25	0.842757	1.63452	-0.955678	1.23864
comp45752_c0_seq26	1.48875	2.39729	-0.687303	1.94302
comp45752_c0_seq27	1.51999	2.44892	-0.688084	1.98446
comp45752_c0_seq20	0.842426	1.70508	-1.01722	1.27375
comp45752_c0_seq21	1.15321	1.80187	-0.64384	1.47754
comp45752_c0_seq22	1.46326	2.44536	-0.740861	1.95431
comp45752_c0_seq23	1.15079	1.75726	-0.610703	1.45402
comp19568_c0_seq1	1e-05	1.25116	-16.9329	0.625585
comp29557_c0_seq1	1e-05	2.54373	-17.9566	1.27187
comp44517_c0_seq21	6.11112	1.99874	1.61235	4.05493
comp42023_c0_seq3	0.287069	3.3543	-3.54654	1.82068
comp42023_c0_seq2	0.28495	3.27437	-3.52244	1.77966
comp42023_c0_seq1	0.293999	3.37517	-3.52108	1.83458
comp19985_c0_seq1	1e-05	1.10685	-16.7561	0.55343
comp42023_c0_seq4	0.300469	3.29645	-3.45563	1.79846
comp44517_c0_seq23	4.12369	2.1594	0.933305	3.14155
comp31844_c0_seq1	0.790277	1.0197	-0.367714	0.904988
comp44517_c0_seq25	0.609059	0.495684	0.297161	0.552372
comp42838_c3_seq2	2.41931	1.7579	0.460743	2.0886
comp15311_c0_seq1	0.715974	0.623352	0.19986	0.669663
comp57038_c0_seq1	1e-05	0.449482	-15.456	0.224746
comp42530_c0_seq2	9.0421	16.4926	-0.867089	12.7674
comp42530_c0_seq3	10.0883	15.8736	-0.653946	12.9809
comp42530_c0_seq1	9.49648	16.5454	-0.800965	13.0209
comp42530_c0_seq4	10.1138	16.2484	-0.683973	13.1811
comp32984_c0_seq1	1e-05	0.680978	-16.0553	0.340494
comp45454_c1_seq3	3.23592	9.91436	-1.61534	6.57514
comp45454_c1_seq2	2.96919	10.2291	-1.78454	6.59915
comp45454_c1_seq1	2.92601	10.5027	-1.84375	6.71436
comp23467_c0_seq1	1e-05	0.610257	-15.8971	0.305134
comp45454_c1_seq7	3.4075	10.9435	-1.68329	7.1755
comp45454_c1_seq6	3.83973	9.8053	-1.35256	6.82252
comp45454_c1_seq5	3.73318	10.251	-1.45729	6.99209
comp45454_c1_seq4	3.14412	10.164	-1.69274	6.65406
comp30974_c0_seq2	1e-05	0.589964	-15.8483	0.294987
comp30974_c0_seq1	1e-05	0.434855	-15.4082	0.217433
comp37697_c0_seq1	0.703384	1.56948	-1.1579	1.13643
comp46169_c5_seq2	1.39226	27.733	-4.3161	14.5626
comp46169_c5_seq1	6.65628	5.38415	0.305998	6.02022
comp45073_c1_seq5	30.9828	10.881	1.50966	20.9319
comp67880_c0_seq1	0.825294	1e-05	16.3326	0.412652
comp44468_c4_seq2	1e-05	6.20127	-19.2422	3.10064
comp29243_c0_seq1	1e-05	1.25583	-16.9383	0.62792
comp45302_c0_seq2	0.951332	2.07531	-1.12531	1.51332
comp45302_c0_seq3	1.26544	1.67748	-0.406656	1.47146
comp45302_c0_seq1	1.29631	1.6918	-0.384148	1.49405
comp30604_c0_seq1	1e-05	0.716952	-16.1296	0.358481
comp48183_c0_seq1	4.808	2.65682	0.855736	3.73241
comp24599_c0_seq1	0.342684	0.557217	-0.70136	0.44995
comp41071_c0_seq1	0.675684	1.18632	-0.812073	0.931002
comp25700_c0_seq1	0.415782	0.523544	-0.332483	0.469663
comp31638_c0_seq2	1e-05	0.711104	-16.1178	0.355557
comp31638_c0_seq1	1e-05	0.848631	-16.3728	0.42432
comp63047_c0_seq1	1e-05	1.70632	-17.3805	0.853165
comp63169_c0_seq1	1e-05	0.34731	-15.0839	0.17366
comp50749_c0_seq1	0.597448	1.65931	-1.4737	1.12838
comp43669_c0_seq1	6.32163	10.7114	-0.760779	8.51652
comp13757_c0_seq1	0.525286	0.686139	-0.385398	0.605712
comp38487_c0_seq4	40.0721	10.3638	1.95105	25.2179
comp23872_c0_seq1	1.5323	1e-05	17.2253	0.766155
comp47207_c1_seq5	7.98013	6.81166	0.228406	7.3959
comp47207_c1_seq4	2.68238	4.27898	-0.673753	3.48068
comp47207_c1_seq3	6.13143	7.76705	-0.341143	6.94924
comp38487_c0_seq1	39.5902	10.1168	1.96839	24.8535
comp35257_c0_seq4	0.616555	0.742178	-0.267536	0.679366
comp38487_c0_seq3	44.0727	11.9166	1.88691	27.9947
comp42025_c0_seq1	69.6114	62.2552	0.161129	65.9333
comp22591_c0_seq3	1.43081	2.88041	-1.00944	2.15561
comp40015_c0_seq1	2.51148	1.70052	0.562562	2.106
comp47207_c1_seq9	2.54796	10.9515	-2.10371	6.74973
comp47207_c1_seq8	6.7013	7.16817	-0.0971639	6.93473
comp46064_c5_seq1	1e-05	1.76852	-17.4322	0.884265
comp35716_c2_seq1	0.400784	1.04454	-1.38197	0.722662
comp29941_c0_seq1	1.54794	1.35967	0.187093	1.45381
comp16643_c1_seq1	1e-05	0.615519	-15.9095	0.307764
comp9418_c0_seq1	1e-05	2.03109	-17.6319	1.01555
comp36293_c0_seq1	0.574739	1.17909	-1.03669	0.876915
comp44521_c0_seq3	0.894897	1.33505	-0.5771	1.11497
comp41592_c1_seq10	1e-05	1.0631	-16.6979	0.531555
comp41592_c1_seq11	1e-05	1.0631	-16.6979	0.531555
comp33186_c0_seq1	5.52589	2.00769	1.46067	3.76679
comp33231_c0_seq2	7.59065	0.977042	2.95773	4.28385
comp36201_c0_seq2	0.182997	3.25308	-4.15191	1.71804
comp36201_c0_seq1	0.182997	3.20093	-4.1286	1.69196
comp42937_c0_seq1	4.04512	4.1647	-0.0420301	4.10491
comp47202_c2_seq53	2.31845	8.48104	-1.87108	5.39975
comp21995_c0_seq1	2.28575	3.63201	-0.668101	2.95888
comp40689_c0_seq2	3.82431	1.86422	1.03663	2.84427
comp16790_c0_seq1	1e-05	11.9587	-20.1896	5.97935
comp42149_c0_seq1	1e-05	1.02296	-16.6424	0.511485
comp47202_c2_seq51	2.27433	10.763	-2.24257	6.51867
comp47202_c2_seq50	2.27037	10.1828	-2.16513	6.22659
comp27530_c0_seq2	1e-05	1.48055	-17.1758	0.74028
comp47252_c0_seq2	6.94164	8.0442	-0.212672	7.49292
comp35893_c1_seq1	1e-05	0.791319	-16.272	0.395664
comp47252_c0_seq3	2.71744	1.30889	1.0539	2.01316
comp30523_c0_seq2	1e-05	1.09345	-16.7385	0.54673
comp30523_c0_seq1	1e-05	0.877746	-16.4215	0.438878
comp22305_c0_seq1	1e-05	1.44838	-17.1441	0.724195
comp46264_c1_seq6	3.68735	1e-05	18.4922	1.84368
comp47252_c0_seq6	3.7399	3.78114	-0.0158216	3.76052
comp21544_c0_seq1	1e-05	0.832577	-16.3453	0.416293
comp47141_c0_seq1	0.452934	2.53491	-2.48456	1.49392
comp44981_c0_seq5	0.369406	2.40958	-2.7055	1.38949
comp47141_c0_seq3	1.66718	2.90216	-0.799717	2.28467
comp47141_c0_seq2	1.63851	2.96873	-0.857461	2.30362
comp44981_c0_seq1	0.243893	2.14837	-3.13892	1.19613
comp44981_c0_seq2	1e-05	2.03759	-17.6365	1.0188
comp44981_c0_seq3	0.256404	2.32308	-3.17955	1.28974
comp46264_c1_seq2	11.9813	4.00154	1.58216	7.99142
comp44981_c0_seq8	0.301736	2.53962	-3.07325	1.42068
comp30030_c0_seq2	5.00563	3.66533	0.449609	4.33548
comp52192_c0_seq1	1e-05	0.796486	-16.2814	0.398248
comp30030_c0_seq1	2.49554	1.7428	0.517945	2.11917
comp39491_c3_seq3	1.35441	3.97066	-1.55171	2.66254
comp39491_c3_seq2	4.13449	5.53248	-0.420217	4.83348
comp39491_c3_seq1	4.32144	5.75477	-0.413246	5.0381
comp19594_c0_seq1	0.49881	1e-05	15.6062	0.24941
comp45236_c0_seq2	1.59256	4.59113	-1.5275	3.09185
comp45236_c0_seq1	1.58318	4.428	-1.48383	3.00559
comp40060_c1_seq1	1e-05	1.35838	-17.0515	0.679195
comp40060_c1_seq3	0.421649	1.78608	-2.08268	1.10386
comp40060_c1_seq2	1e-05	3.83868	-18.5503	1.91935
comp45036_c0_seq12	2.17975	1.91259	0.188635	2.04617
comp45036_c0_seq13	3.14356	3.10499	0.0178107	3.12427
comp45036_c0_seq10	3.06939	3.04541	0.0113155	3.0574
comp45036_c0_seq11	2.41331	2.64109	-0.13012	2.5272
comp45036_c0_seq16	2.00153	1.81089	0.144404	1.90621
comp45036_c0_seq17	2.68695	2.56553	0.0667126	2.62624
comp45036_c0_seq14	3.42737	3.4482	-0.00874151	3.43778
comp45036_c0_seq15	1.80776	2.06559	-0.192351	1.93667
comp49641_c0_seq1	0.503727	1.61083	-1.67709	1.05728
comp45036_c0_seq18	2.768	2.63062	0.0734411	2.69931
comp45036_c0_seq19	2.75445	2.7603	-0.0030608	2.75738
comp44796_c0_seq7	13.0751	1.145	3.5134	7.11005
comp46105_c0_seq6	3.39707	7.18214	-1.08012	5.2896
comp46105_c0_seq7	2.07861	5.9187	-1.50966	3.99865
comp46105_c0_seq4	3.40919	7.05861	-1.04996	5.2339
comp46105_c0_seq5	2.56688	5.71327	-1.1543	4.14008
comp46105_c0_seq2	3.42277	7.21715	-1.07626	5.31996
comp46105_c0_seq3	3.39256	7.02081	-1.04926	5.20669
comp56754_c0_seq1	1e-05	1.57218	-17.2624	0.786095
comp46105_c0_seq1	3.46993	7.10516	-1.03396	5.28754
comp35376_c1_seq2	0.235458	12.9727	-5.78387	6.60408
comp35376_c1_seq1	0.234212	12.5064	-5.73871	6.37031
comp44796_c0_seq5	19.0103	1.2182	3.96396	10.1143
comp46105_c0_seq8	2.06224	6.38363	-1.63016	4.22293
comp46105_c0_seq9	3.44388	7.23902	-1.07176	5.34145
comp31002_c0_seq2	1e-05	1.65678	-17.338	0.828395
comp31002_c0_seq3	1e-05	1.53771	-17.2304	0.76886
comp31002_c0_seq1	1e-05	1.65999	-17.3408	0.83
comp45806_c0_seq1	3.94194	6.70241	-0.765774	5.32217
comp43096_c0_seq2	0.549273	3.89469	-2.82591	2.22198
comp45806_c0_seq2	1.23928	6.20014	-2.3228	3.71971
comp22986_c0_seq1	10.6972	5.16868	1.04937	7.93294
comp43096_c0_seq3	0.549906	2.0257	-1.88116	1.2878
comp43451_c0_seq1	0.438187	1.46894	-1.74516	0.953564
comp37892_c0_seq6	2.88193	2.82852	0.0269879	2.85522
comp37892_c0_seq4	3.23363	3.6449	-0.172725	3.43926
comp37892_c0_seq3	2.82989	3.36532	-0.249998	3.09761
comp37892_c0_seq2	1.08356	3.17117	-1.54924	2.12737
comp37892_c0_seq1	3.31607	3.05638	0.117651	3.18622
comp43126_c0_seq1	0.28398	5.33981	-4.23293	2.81189
comp40834_c0_seq1	1e-05	2.96619	-18.1783	1.4831
comp45235_c1_seq1	1.12316	0.646202	0.797506	0.884681
comp49818_c0_seq1	1.56826	1e-05	17.2588	0.784135
comp25820_c0_seq1	1e-05	0.61075	-15.8983	0.30538
comp35371_c0_seq4	0.79542	4.39944	-2.46753	2.59743
comp35371_c0_seq3	1e-05	1.75272	-17.4192	0.876365
comp35371_c0_seq2	0.859411	4.62929	-2.42937	2.74435
comp35371_c0_seq1	1.00469	10.6492	-3.40592	5.82695
comp26689_c0_seq1	1e-05	2.07556	-17.6631	1.03778
comp44664_c2_seq2	0.90947	2.25038	-1.30707	1.57993
comp44664_c2_seq3	1.39429	1.25273	0.154455	1.32351
comp44664_c2_seq1	0.947633	2.42707	-1.35682	1.68735
comp41308_c0_seq10	1e-05	1.49973	-17.1943	0.74987
comp44664_c2_seq4	1.66773	2.14229	-0.361268	1.90501
comp37270_c0_seq4	1.05484	0.521861	1.01529	0.78835
comp37270_c0_seq1	1.12279	0.341185	1.71846	0.731988
comp37270_c0_seq3	1.03665	0.422756	1.29403	0.729703
comp37270_c0_seq2	1.11216	0.355701	1.64463	0.733931
comp21645_c0_seq1	1e-05	2.24967	-17.7794	1.12484
comp25757_c0_seq1	1.24612	1.79841	-0.529279	1.52226
comp36515_c0_seq2	0.908157	0.799555	0.183744	0.853856
comp36515_c0_seq3	0.752188	0.727739	0.0476722	0.739963
comp36515_c0_seq1	0.900738	0.816609	0.141462	0.858673
comp36515_c0_seq4	0.820621	1.33644	-0.703607	1.07853
comp11541_c0_seq1	1e-05	0.861541	-16.3946	0.430775
comp43472_c0_seq1	0.626824	3.37641	-2.42936	2.00162
comp39806_c1_seq11	0.876043	1.08411	-0.307438	0.980077
comp39806_c1_seq10	1e-05	2.24537	-17.7766	1.12269
comp39806_c1_seq13	0.761304	1.16441	-0.613055	0.962857
comp39806_c1_seq12	0.765662	1.08472	-0.502543	0.925191
comp39806_c1_seq15	0.849174	1.0854	-0.354095	0.967287
comp39806_c1_seq14	0.731138	1.17441	-0.683721	0.952774
comp18108_c0_seq1	1e-05	10.7138	-20.031	5.35691
comp47370_c0_seq3	1e-05	1.54763	-17.2397	0.77382
comp47370_c0_seq2	1e-05	11.0846	-20.0801	5.5423
comp47370_c0_seq1	1e-05	2.84103	-18.1161	1.42052
comp38690_c1_seq1	1.21556	1.74653	-0.52287	1.48104
comp47384_c0_seq2	0.5435	2.77854	-2.35398	1.66102
comp47384_c0_seq3	0.482491	2.54139	-2.39704	1.51194
comp47384_c0_seq1	0.438023	2.51161	-2.51953	1.47482
comp47384_c0_seq6	0.512073	2.64221	-2.36732	1.57714
comp47384_c0_seq7	0.551576	2.69738	-2.28993	1.62448
comp47384_c0_seq4	0.582161	2.85539	-2.2942	1.71878
comp47384_c0_seq5	0.608924	2.53447	-2.05735	1.5717
comp44569_c0_seq2	1.09033	1.01412	0.104536	1.05222
comp44569_c0_seq3	1e-05	2.94323	-18.167	1.47162
comp44569_c0_seq1	1.03011	0.989289	0.0583345	1.0097
comp40784_c0_seq2	0.860483	0.587308	0.551029	0.723896
comp40784_c0_seq1	0.567407	0.323489	0.810667	0.445448
comp44748_c1_seq1	1e-05	1.4357	-17.1314	0.717855
comp44748_c1_seq2	1e-05	1.21848	-16.8947	0.609245
comp46109_c3_seq1	1e-05	1.31537	-17.0051	0.65769
comp45654_c1_seq1	1.09667	4.25919	-1.95745	2.67793
comp36219_c0_seq7	6.87444	1.67709	2.03528	4.27576
comp45654_c1_seq3	0.866052	4.08439	-2.2376	2.47522
comp45654_c1_seq2	2.30526	4.95379	-1.1036	3.62953
comp22623_c0_seq1	0.253697	0.805165	-1.66618	0.529431
comp36513_c0_seq2	1e-05	1.4199	-17.1154	0.709955
comp42780_c2_seq1	1.43698	2.69153	-0.905387	2.06426
comp16748_c0_seq1	1e-05	1.49746	-17.1922	0.748735
comp11651_c0_seq1	1e-05	0.624976	-15.9315	0.312493
comp37698_c0_seq1	6.87798	15.2692	-1.15057	11.0736
comp11817_c0_seq1	1e-05	1.59338	-17.2817	0.796695
comp33641_c0_seq1	1e-05	1.52563	-17.219	0.76282
comp17097_c0_seq1	2.65411	1e-05	18.0179	1.32706
comp33641_c0_seq2	1e-05	0.568263	-15.7943	0.284137
comp32481_c0_seq1	0.928323	1.12812	-0.281222	1.02822
comp49626_c0_seq1	1.27753	1.82817	-0.517043	1.55285
comp44822_c0_seq1	26.5426	5.0795	2.38555	15.811
comp44822_c0_seq2	24.2793	4.72633	2.36093	14.5028
comp18993_c0_seq1	1e-05	0.525203	-15.6806	0.262607
comp22330_c0_seq2	7.44281	8.27143	-0.152289	7.85712
comp22330_c0_seq3	1.82815	1.68117	0.120919	1.75466
comp22330_c0_seq1	2.04459	1.42441	0.521447	1.7345
comp22330_c0_seq4	8.80338	2.16564	2.02326	5.48451
comp45760_c1_seq4	9.23861	10.1176	-0.131119	9.67811
comp25826_c0_seq1	2.48126	3.02127	-0.284082	2.75127
comp31136_c0_seq1	0.308744	1.07077	-1.79417	0.689757
comp44257_c0_seq2	2.36155	3.1068	-0.395695	2.73418
comp45569_c1_seq2	0.371487	2.57572	-2.79359	1.4736
comp44257_c0_seq1	2.28725	3.02746	-0.404494	2.65735
comp13311_c0_seq1	2.22973	1e-05	17.7665	1.11487
comp26388_c0_seq1	0.73181	1.11475	-0.607179	0.92328
comp46119_c0_seq4	1.30115	2.00312	-0.622462	1.65213
comp38521_c0_seq18	5.69207	5.65235	0.0101026	5.67221
comp38521_c0_seq15	5.46681	5.68347	-0.0560728	5.57514
comp38521_c0_seq14	6.10249	6.24166	-0.0325317	6.17208
comp38521_c0_seq17	4.13862	4.28824	-0.0512359	4.21343
comp38521_c0_seq16	4.36433	4.37611	-0.00388881	4.37022
comp38521_c0_seq11	5.13562	5.26329	-0.0354264	5.19946
comp38521_c0_seq10	4.28914	4.28872	0.000141278	4.28893
comp38521_c0_seq13	5.79895	5.7791	0.00494686	5.78902
comp38521_c0_seq12	4.54608	4.66167	-0.0362238	4.60388
comp50985_c0_seq1	1e-05	0.908646	-16.4714	0.454328
comp50119_c0_seq1	1.46976	0.638226	1.20344	1.05399
comp45387_c0_seq9	1.74054	1.03811	0.745576	1.38932
comp45387_c0_seq8	0.982437	0.805843	0.285866	0.89414
comp45387_c0_seq3	0.982437	0.805843	0.285866	0.89414
comp45387_c0_seq2	0.865081	0.862376	0.00451812	0.863728
comp45387_c0_seq1	0.974279	0.947334	0.0404622	0.960807
comp45387_c0_seq7	0.876099	0.871538	0.00753081	0.873819
comp45387_c0_seq6	1.11254	0.874114	0.347961	0.993326
comp45387_c0_seq5	0.873149	0.871538	0.00266414	0.872343
comp45387_c0_seq4	0.992253	0.814925	0.28404	0.903589
comp44607_c1_seq1	0.73203	3.5169	-2.26433	2.12446
comp44216_c0_seq9	0.510664	2.8563	-2.4837	1.68348
comp44216_c0_seq8	0.545145	3.11121	-2.51276	1.82818
comp44216_c0_seq7	0.498396	2.86477	-2.52305	1.68158
comp38941_c0_seq2	0.930532	0.768635	0.275757	0.849584
comp38941_c0_seq1	0.848879	0.771183	0.138486	0.810031
comp44216_c0_seq4	0.583695	3.14796	-2.43113	1.86583
comp44216_c0_seq3	0.556741	3.16222	-2.50586	1.85948
comp44216_c0_seq2	0.558125	3.13538	-2.48998	1.84675
comp44216_c0_seq1	0.526151	2.882	-2.45352	1.70408
comp14872_c0_seq1	1e-05	1.59512	-17.2833	0.797565
comp43574_c0_seq1	5.93339	1.83709	1.69143	3.88524
comp13143_c0_seq1	2.88075	1e-05	18.1361	1.44038
comp14426_c0_seq1	1e-05	2.03861	-17.6372	1.01931
comp46431_c0_seq8	1e-05	0.721271	-16.1383	0.36064
comp19805_c0_seq1	1e-05	1.56441	-17.2553	0.78221
comp47199_c0_seq11	9.03067	5.95621	0.600438	7.49344
comp32242_c0_seq1	0.736388	0.611834	0.267326	0.674111
comp46824_c0_seq1	1e-05	7.32573	-19.4826	3.66287
comp46824_c0_seq2	1e-05	7.43601	-19.5042	3.71801
comp46824_c0_seq3	1e-05	7.14621	-19.4468	3.57311
comp46824_c0_seq4	1e-05	7.09652	-19.4368	3.54826
comp46824_c0_seq5	1e-05	7.77725	-19.5689	3.88863
comp43146_c0_seq2	6.53287	4.0623	0.68542	5.29758
comp45343_c1_seq1	2.21039	3.62538	-0.713831	2.91789
comp18547_c0_seq1	0.264828	0.910413	-1.78147	0.58762
comp45343_c1_seq3	0.746328	2.89465	-1.95551	1.82049
comp22625_c0_seq1	1e-05	1.19348	-16.8648	0.596745
comp45344_c1_seq8	1.03382	3.89412	-1.91331	2.46397
comp16069_c0_seq1	1e-05	2.87593	-18.1337	1.43797
comp33961_c0_seq2	1e-05	2.08242	-17.6679	1.04122
comp19943_c0_seq1	1e-05	1.54543	-17.2376	0.77272
comp36728_c0_seq3	1e-05	1.68823	-17.3652	0.84412
comp40067_c1_seq1	1e-05	1.06716	-16.7034	0.533585
comp32862_c0_seq1	1e-05	0.986841	-16.5905	0.493426
comp27473_c0_seq1	1.18423	1.16971	0.0177984	1.17697
comp33470_c0_seq1	0.346473	1.28954	-1.89604	0.818006
comp15582_c0_seq2	1e-05	3.14467	-18.2625	1.57234
comp29873_c1_seq1	1e-05	2.83223	-18.1116	1.41612
comp70505_c0_seq1	1e-05	0.433993	-15.4054	0.217002
comp41400_c0_seq2	0.427652	2.07634	-2.27953	1.252
comp33484_c0_seq2	1e-05	1.06671	-16.7028	0.53336
comp45121_c0_seq3	4.55778	10.7818	-1.24219	7.66979
comp2155_c0_seq1	1e-05	0.881397	-16.4275	0.440704
comp30714_c0_seq1	10.5695	13.9234	-0.397604	12.2464
comp37650_c1_seq1	4.0114	6.63494	-0.725978	5.32317
comp37650_c1_seq2	5.3615	9.04049	-0.753764	7.20099
comp37650_c1_seq3	4.26135	7.19946	-0.756578	5.73041
comp32869_c0_seq1	0.40387	1.7326	-2.10098	1.06824
comp37954_c0_seq1	1e-05	4.8639	-18.8918	2.43195
comp36284_c0_seq1	0.526375	1.13969	-1.11448	0.833032
comp50626_c0_seq1	2.21664	0.975165	1.18466	1.5959
comp15437_c0_seq1	3.96405	1e-05	18.5966	1.98203
comp15437_c0_seq2	2.56945	1e-05	17.9711	1.28473
comp47968_c0_seq1	1e-05	57.4913	-22.4549	28.7457
comp38203_c0_seq1	1.53404	0.897919	0.772679	1.21598
comp32094_c0_seq1	0.708028	1e-05	16.1115	0.354019
comp15926_c0_seq1	1e-05	1.65454	-17.3361	0.827275
comp44153_c0_seq1	0.676455	2.55094	-1.91496	1.6137
comp46951_c3_seq1	2.24747	4.14498	-0.883063	3.19623
comp44153_c0_seq3	0.751749	2.53316	-1.75262	1.64245
comp44153_c0_seq2	0.675529	2.45987	-1.86449	1.5677
comp44153_c0_seq5	1.04578	2.87799	-1.46048	1.96189
comp44153_c0_seq4	0.676455	2.45236	-1.8581	1.56441
comp23398_c0_seq1	1e-05	1.42599	-17.1216	0.713
comp44153_c0_seq6	1.00105	2.66438	-1.41229	1.83272
comp40522_c0_seq5	1e-05	0.908469	-16.4711	0.45424
comp40522_c0_seq4	1.60076	2.92919	-0.871745	2.26498
comp44693_c0_seq1	7.99146	9.55074	-0.257153	8.7711
comp40522_c0_seq1	0.78917	1.54979	-0.973665	1.16948
comp20381_c0_seq1	0.488124	1e-05	15.575	0.244067
comp40522_c0_seq3	0.395783	1.63505	-2.04655	1.01542
comp14903_c0_seq1	0.599555	0.830092	-0.469379	0.714823
comp44055_c1_seq1	0.600565	2.33136	-1.95678	1.46596
comp44055_c1_seq2	0.552633	2.19457	-1.98954	1.3736
comp46835_c0_seq5	2.03201	3.27927	-0.690467	2.65564
comp68796_c0_seq1	1e-05	0.691203	-16.0768	0.345606
comp38947_c0_seq1	3.80464	5.9021	-0.633468	4.85337
comp46835_c0_seq2	1.95322	3.247	-0.733253	2.60011
comp38947_c0_seq3	7.47895	16.768	-1.1648	12.1235
comp38947_c0_seq2	3.61761	5.85424	-0.694445	4.73592
comp38947_c0_seq5	3.88382	5.67891	-0.548138	4.78137
comp38947_c0_seq4	3.50981	6.09241	-0.79562	4.80111
comp43817_c0_seq1	21.2195	6.78584	1.64479	14.0027
comp45453_c1_seq5	16.3711	9.77149	0.744501	13.0713
comp45453_c1_seq6	33.7757	19.9355	0.760646	26.8556
comp43565_c0_seq8	1.70554	1.26326	0.433077	1.4844
comp45453_c1_seq1	28.2487	16.8201	0.747998	22.5344
comp45453_c1_seq2	29.1161	17.2696	0.753582	23.1928
comp45453_c1_seq3	16.4277	9.8287	0.741058	13.1282
comp28575_c0_seq1	0.569741	0.591054	-0.0529837	0.580398
comp46835_c0_seq1	1.52313	2.84387	-0.900816	2.1835
comp45453_c1_seq8	36.8849	21.0504	0.809183	28.9676
comp45453_c1_seq9	4.99171	2.94143	0.763016	3.96657
comp43005_c1_seq2	26.5766	7.39296	1.84593	16.9848
comp43005_c1_seq1	28.5398	7.8843	1.85592	18.2121
comp14244_c0_seq1	1e-05	2.81963	-18.1051	1.40982
comp41263_c0_seq1	1.82472	1.17626	0.633468	1.50049
comp41263_c0_seq2	1.36947	0.806986	0.763002	1.08823
comp37454_c1_seq1	0.552655	1.13921	-1.04358	0.845932
comp21606_c0_seq1	1e-05	2.28477	-17.8017	1.14239
comp45285_c3_seq4	3.37471	1.09275	1.6268	2.23373
comp34057_c0_seq3	2.18432	2.32289	-0.0887366	2.2536
comp34057_c0_seq2	2.84342	3.08283	-0.116628	2.96312
comp34057_c0_seq1	2.8427	3.10728	-0.12839	2.97499
comp14033_c0_seq1	1e-05	1.27054	-16.9551	0.635275
comp34057_c0_seq4	2.20765	2.3427	-0.0856608	2.27517
comp39527_c0_seq3	1.23688	2.25713	-0.867784	1.747
comp45285_c3_seq1	10.8552	2.83851	1.93518	6.84685
comp31087_c0_seq1	0.612941	0.928364	-0.598942	0.770652
comp37223_c0_seq1	3.63795	1.95165	0.898431	2.7948
comp46075_c2_seq1	8.08163	1e-05	19.6243	4.04082
comp45285_c3_seq3	8.6156	2.56477	1.74812	5.59018
comp45285_c3_seq2	5.88413	1.66566	1.82074	3.77489
comp43002_c0_seq3	0.239267	1.14788	-2.26228	0.693573
comp43002_c0_seq2	0.363091	1.30432	-1.84489	0.833705
comp43002_c0_seq1	0.372268	1.32527	-1.83187	0.848769
comp24476_c0_seq1	4.52936	2.99659	0.595986	3.76297
comp630_c0_seq1	1e-05	0.791319	-16.272	0.395664
comp3159_c0_seq1	1e-05	1.29746	-16.9853	0.648735
comp43384_c0_seq2	7.55043	2.16328	1.80334	4.85686
comp43384_c0_seq1	7.59527	2.1561	1.81668	4.87568
comp20542_c0_seq1	1.27396	0.554767	1.19937	0.914363
comp58499_c0_seq1	1e-05	1.58162	-17.271	0.790815
comp20542_c0_seq2	1.4598	0.705558	1.04893	1.08268
comp38728_c0_seq2	34.4201	5.76929	2.57679	20.0947
comp46175_c0_seq5	10.9767	0.631017	4.12062	5.80386
comp38728_c0_seq1	35.2395	5.80152	2.60269	20.5205
comp41381_c2_seq3	1e-05	0.898377	-16.455	0.449194
comp31043_c1_seq1	1e-05	1.21663	-16.8925	0.60832
comp35375_c0_seq1	3.57406	3.95667	-0.146723	3.76537
comp773_c0_seq1	1e-05	2.56841	-17.9705	1.28421
comp45358_c0_seq2	2.71151	3.60332	-0.41023	3.15741
comp44672_c0_seq1	6.56987	26.0912	-1.98963	16.3305
comp29758_c0_seq1	1e-05	1.60483	-17.2921	0.80242
comp46333_c0_seq1	4.2068	8.90215	-1.08143	6.55448
comp34427_c0_seq2	8.56445	3.78533	1.17794	6.17489
comp34774_c0_seq1	1e-05	0.571767	-15.8031	0.285888
comp34427_c0_seq1	6.93937	2.96658	1.226	4.95298
comp48273_c0_seq1	1.7348	0.964569	0.846813	1.34968
comp46076_c1_seq4	1.67957	1.25842	0.416478	1.469
comp46076_c1_seq2	1.55973	1.23387	0.338106	1.3968
comp46076_c1_seq3	1.48413	1.17722	0.334234	1.33068
comp46076_c1_seq1	1.62913	1.19091	0.452037	1.41002
comp14893_c0_seq1	3.01562	1e-05	18.2021	1.50781
comp27025_c0_seq1	0.552456	1e-05	15.7536	0.276233
comp42460_c0_seq2	13.3229	22.1278	-0.731952	17.7253
comp42460_c0_seq3	24.0491	31.8127	-0.40362	27.9309
comp40151_c0_seq2	1.33649	1.02306	0.385558	1.17978
comp40151_c0_seq1	1.57026	1.31277	0.258389	1.44152
comp38440_c0_seq1	5.24982	4.19743	0.322762	4.72363
comp47301_c0_seq1	2.13449	1e-05	17.7035	1.06725
comp47065_c1_seq3	7.5128	7.51169	0.000213171	7.51225
comp30919_c0_seq1	0.440001	1.87189	-2.08892	1.15595
comp43010_c7_seq1	1e-05	2.70746	-18.0466	1.35373
comp37029_c0_seq1	0.754507	1.80506	-1.25844	1.27978
comp37029_c0_seq2	0.917725	1.76537	-0.943837	1.34155
comp16760_c0_seq1	0.840891	2.11055	-1.32763	1.47572
comp20794_c0_seq1	1e-05	2.62021	-17.9993	1.31011
comp71939_c0_seq1	1e-05	0.906047	-16.4673	0.453029
comp48536_c0_seq1	0.84933	2.41152	-1.50555	1.63043
comp44171_c0_seq11	1.01129	0.905554	0.159324	0.958422
comp44171_c0_seq10	1.04487	2.19551	-1.07123	1.62019
comp44171_c0_seq13	0.90205	2.18825	-1.2785	1.54515
comp44171_c0_seq12	1.07173	2.36139	-1.13969	1.71656
comp44171_c0_seq15	0.92424	1.9869	-1.10418	1.45557
comp40350_c0_seq1	29.3488	93.7614	-1.67569	61.5551
comp40350_c0_seq2	30.3069	96.5008	-1.67089	63.4038
comp44171_c0_seq16	0.864239	0.581351	0.572021	0.722795
comp44171_c0_seq18	0.969941	0.731417	0.407203	0.850679
comp46072_c2_seq1	0.941719	1.26123	-0.421463	1.10147
comp46072_c2_seq4	1.11192	2.90641	-1.38619	2.00916
comp45033_c0_seq11	2.17616	6.90786	-1.66645	4.54201
comp45033_c0_seq10	2.1381	5.76014	-1.42977	3.94912
comp45033_c0_seq13	2.1381	5.56688	-1.38054	3.85249
comp32043_c0_seq1	0.384592	0.991596	-1.36642	0.688094
comp45033_c0_seq15	1.9441	5.0294	-1.37128	3.48675
comp45033_c0_seq14	2.44894	6.06182	-1.30759	4.25538
comp45033_c0_seq17	2.39714	7.02547	-1.55128	4.71131
comp45033_c0_seq16	2.46623	7.48418	-1.60154	4.9752
comp45033_c0_seq19	1.9786	5.12472	-1.37299	3.55166
comp45033_c0_seq18	3.03834	13.2065	-2.11989	8.12242
comp46691_c0_seq4	3.12399	1.25473	1.31601	2.18936
comp46148_c1_seq3	0.854512	0.544438	0.650333	0.699475
comp47430_c0_seq1	4.75978	40.2402	-3.07967	22.5
comp47430_c0_seq2	4.64933	39.0511	-3.07027	21.8502
comp47430_c0_seq3	4.42646	38.3468	-3.11488	21.3866
comp47430_c0_seq4	4.31693	37.3237	-3.11201	20.8203
comp20857_c0_seq1	1e-05	1.06995	-16.7072	0.53498
comp45471_c2_seq1	0.823139	1.84289	-1.16276	1.33301
comp45471_c2_seq3	0.819777	1.84023	-1.16658	1.33
comp45471_c2_seq2	0.816997	1.82063	-1.15604	1.31881
comp45471_c2_seq4	0.814276	1.81332	-1.15504	1.3138
comp19053_c0_seq1	4.35605	5.65187	-0.375708	5.00396
comp12982_c0_seq1	1e-05	3.42344	-18.3851	1.71172
comp49485_c0_seq1	0.735847	1.06608	-0.534838	0.900964
comp34385_c0_seq1	1e-05	0.822521	-16.3278	0.411266
comp34385_c0_seq3	1e-05	0.831433	-16.3433	0.415722
comp35163_c0_seq3	1.14665	0.989232	0.213044	1.06794
comp45693_c1_seq11	2.51158	6.28942	-1.32433	4.4005
comp45134_c0_seq3	14.0018	15.4482	-0.141826	14.725
comp45134_c0_seq2	4.35924	12.0585	-1.4679	8.20887
comp26357_c0_seq1	0.289549	0.661579	-1.19211	0.475564
comp28861_c0_seq1	6.57613	3.06377	1.10193	4.81995
comp45134_c0_seq6	17.9315	15.2772	0.231116	16.6044
comp45134_c0_seq5	13.8231	15.1612	-0.133303	14.4922
comp28861_c0_seq2	6.82788	4.12169	0.728202	5.47478
comp24400_c0_seq2	1.64973	1.78698	-0.115294	1.71836
comp45613_c2_seq6	0.571485	1.77305	-1.63345	1.17227
comp45613_c2_seq5	1e-05	1.31658	-17.0064	0.658295
comp24400_c0_seq1	1.79603	3.51098	-0.967062	2.65351
comp45613_c2_seq3	0.536544	1.44916	-1.43345	0.992852
comp45613_c2_seq2	0.446952	1.63933	-1.87491	1.04314
comp46296_c1_seq4	10.4612	6.82324	0.616519	8.64222
comp46296_c1_seq5	11.335	7.69057	0.559622	9.51278
comp46362_c0_seq1	2.40776	11.4113	-2.2447	6.90953
comp46296_c1_seq8	12.1936	6.98589	0.803608	9.58975
comp46296_c1_seq9	11.7665	6.43253	0.871227	9.09952
comp34437_c0_seq1	1e-05	1.36031	-17.0536	0.68016
comp45613_c2_seq8	0.490867	1.60961	-1.71331	1.05024
comp20816_c0_seq1	1e-05	2.5147	-17.94	1.25736
comp39530_c0_seq4	0.685363	0.86734	-0.339729	0.776351
comp39530_c0_seq1	0.707661	0.731298	-0.047401	0.71948
comp39530_c0_seq2	0.687072	0.800104	-0.219726	0.743588
comp39530_c0_seq3	0.716943	0.775211	-0.112731	0.746077
comp17628_c0_seq1	1e-05	1.67638	-17.355	0.838195
comp56580_c0_seq1	1e-05	1.64594	-17.3286	0.822975
comp42430_c0_seq17	10.4563	7.98597	0.388833	9.22114
comp41491_c1_seq7	0.932194	0.968979	-0.0558352	0.950587
comp41491_c1_seq4	1.20786	1.15071	0.069929	1.17928
comp41491_c1_seq5	0.939325	0.944995	-0.00868229	0.94216
comp47483_c0_seq18	4.15806	11.3372	-1.44708	7.74763
comp5313_c0_seq2	0.529837	0.835583	-0.657235	0.68271
comp5313_c0_seq1	0.644537	0.559039	0.205314	0.601788
comp41491_c1_seq1	0.950863	0.817527	0.217971	0.884195
comp47483_c0_seq14	2.80991	2.89779	-0.0444291	2.85385
comp46399_c0_seq2	19.0644	30.2535	-0.666221	24.659
comp46399_c0_seq1	15.9617	20.9325	-0.39113	18.4471
comp47483_c0_seq17	2.95927	8.84446	-1.57953	5.90186
comp47483_c0_seq10	3.07296	2.99014	0.039416	3.03155
comp47483_c0_seq11	3.94323	2.9855	0.401405	3.46436
comp41491_c1_seq8	0.928774	0.769336	0.271714	0.849055
comp42430_c0_seq18	10.33	7.97786	0.372767	9.15393
comp41828_c0_seq1	2.12147	2.29021	-0.110416	2.20584
comp44212_c0_seq2	0.63937	2.07061	-1.69533	1.35499
comp41828_c0_seq3	1.51955	1.82571	-0.264813	1.67263
comp41828_c0_seq2	2.79212	2.81371	-0.0111127	2.80292
comp41828_c0_seq5	1.16846	1.45511	-0.31652	1.31178
comp41828_c0_seq4	2.60321	2.72719	-0.0671235	2.6652
comp41828_c0_seq7	2.27923	2.29796	-0.0118072	2.28859
comp41828_c0_seq6	2.50541	2.28938	0.13009	2.39739
comp41828_c0_seq9	2.86274	2.08215	0.459323	2.47245
comp41828_c0_seq8	2.32322	1.51129	0.620345	1.91725
comp31940_c0_seq1	0.532863	0.649625	-0.285842	0.591244
comp25411_c0_seq1	1e-05	1.50219	-17.1967	0.7511
comp31940_c0_seq2	0.5527	0.538263	0.0381854	0.545481
comp12653_c0_seq1	5.15657	2.95697	0.802292	4.05677
comp26727_c0_seq1	0.343781	1.23869	-1.84925	0.791235
comp44209_c0_seq12	5.81578	2.38602	1.28537	4.1009
comp29077_c0_seq1	0.386072	1.26177	-1.70851	0.823921
comp24362_c0_seq1	1e-05	0.847312	-16.3706	0.423661
comp37780_c0_seq1	1.46104	2.03512	-0.478118	1.74808
comp30160_c0_seq1	1e-05	0.963009	-16.5553	0.481509
comp37780_c0_seq2	1.47487	2.07772	-0.494413	1.77629
comp45980_c2_seq38	0.230696	3.02123	-3.71107	1.62596
comp45980_c2_seq39	13.0817	19.5146	-0.577004	16.2981
comp14187_c0_seq1	1e-05	0.752505	-16.1994	0.376258
comp45980_c2_seq34	11.9711	8.36187	0.517658	10.1665
comp21901_c0_seq1	5.68128	0.513108	3.46888	3.09719
comp36451_c0_seq1	5.33024	20.5061	-1.94378	12.9182
comp45980_c2_seq30	0.24819	3.21532	-3.69545	1.73175
comp45980_c2_seq31	1e-05	3.31617	-18.3392	1.65809
comp45980_c2_seq32	14.4467	13.2585	0.123822	13.8526
comp45980_c2_seq33	11.4022	7.85613	0.537422	9.62917
comp45525_c1_seq2	3.58732	1.62446	1.14295	2.60589
comp18697_c0_seq1	1e-05	0.619932	-15.9198	0.309971
comp45525_c1_seq1	1.75852	1e-05	17.424	0.879265
comp39618_c0_seq1	0.780412	0.972514	-0.317483	0.876463
comp33401_c0_seq1	29.4103	31.2786	-0.0888544	30.3444
comp5298_c0_seq1	1e-05	4.31081	-18.7176	2.15541
comp18410_c0_seq1	1e-05	4.16483	-18.6679	2.08242
comp45508_c2_seq10	0.149462	0.94013	-2.65308	0.544796
comp59637_c0_seq1	0.499227	1e-05	15.6074	0.249618
comp44545_c2_seq1	11.6819	4.98465	1.22871	8.33328
comp43122_c0_seq4	2.14391	2.45698	-0.196642	2.30044
comp43122_c0_seq5	3.0337	3.18417	-0.0698389	3.10893
comp43122_c0_seq1	3.11837	2.83188	0.139032	2.97512
comp43122_c0_seq2	2.83982	2.86887	-0.0146831	2.85434
comp43122_c0_seq3	2.09776	2.29035	-0.126718	2.19406
comp36650_c0_seq4	0.654768	1.90623	-1.54167	1.2805
comp15498_c0_seq1	9.86939	2.10988	2.2258	5.98963
comp36650_c0_seq1	0.963968	2.32636	-1.27102	1.64516
comp36650_c0_seq2	1.05124	3.33038	-1.66359	2.19081
comp36650_c0_seq3	0.798127	2.99831	-1.90946	1.89822
comp44203_c0_seq11	1.01838	4.94458	-2.27957	2.98148
comp44203_c0_seq10	1.862	6.40968	-1.7834	4.13584
comp41047_c1_seq1	0.831413	0.850456	-0.0326713	0.840935
comp44203_c0_seq12	1.02865	5.43258	-2.40089	3.23061
comp37369_c0_seq2	13.7467	4.86781	1.49774	9.30725
comp44196_c0_seq1	1.04742	0.869003	0.269407	0.958211
comp44196_c0_seq2	1.72855	0.980209	0.818401	1.35438
comp37369_c0_seq1	16.1231	5.5948	1.52697	10.859
comp44203_c0_seq19	0.977828	4.24038	-2.11654	2.6091
comp44203_c0_seq18	1.37322	5.29968	-1.94834	3.33645
comp33330_c0_seq1	0.254126	0.91865	-1.85397	0.586388
comp33330_c0_seq2	0.168449	0.634914	-1.91425	0.401682
comp40616_c0_seq3	51.4471	44.4421	0.211163	47.9446
comp40616_c0_seq2	50.6732	44.3614	0.191918	47.5173
comp40616_c0_seq1	50.38	44.0146	0.194869	47.1973
comp23320_c0_seq2	0.983811	5.03447	-2.35539	3.00914
comp34604_c0_seq1	0.526649	0.74988	-0.509818	0.638265
comp43010_c8_seq1	1e-05	2.02329	-17.6263	1.01165
comp23320_c0_seq1	1.65828	4.71957	-1.50897	3.18892
comp53013_c0_seq1	1e-05	1.62683	-17.3117	0.81342
comp43616_c0_seq5	14.0201	4.22358	1.73096	9.12184
comp38288_c1_seq2	4.75376	2.79798	0.764683	3.77587
comp38288_c1_seq3	5.15597	4.17576	0.304205	4.66587
comp38288_c1_seq1	4.7154	2.24693	1.06942	3.48116
comp1993_c0_seq1	1.6336	1e-05	17.3177	0.816805
comp40936_c1_seq1	2.639	4.51988	-0.776293	3.57944
comp41743_c1_seq1	0.822	1.14837	-0.482377	0.985185
comp40528_c0_seq3	1e-05	0.817665	-16.3192	0.408838
comp40528_c0_seq2	1e-05	0.992296	-16.5985	0.496153
comp31234_c0_seq1	0.436796	1.64042	-1.90903	1.03861
comp48496_c0_seq1	3.50885	4.50957	-0.361992	4.00921
comp26819_c0_seq1	1e-05	0.832841	-16.3458	0.416426
comp43616_c0_seq9	12.2067	3.5712	1.77319	7.88895
comp29584_c0_seq4	1e-05	1.10621	-16.7553	0.55311
[truncated: 107,570 more rows]

## Sheet: DEG
Ref	FPKM (Late exponential growth pahse)	FPKM (Late stationary growth phase)	log2FC	basemean	Log2 basemean
comp12524_c0_seq1	333.746	1e-05	24.9922	166.873	5.11723
comp12526_c0_seq1	312.395	1e-05	24.8969	156.198	5.05112
comp24713_c0_seq1	127.971	1e-05	23.6093	63.9855	4.15866
comp29827_c0_seq1	126.445	1e-05	23.592	63.2225	4.14666
comp25528_c0_seq2	74.561	1e-05	22.83	37.2805	3.61847
comp26012_c0_seq1	74.3037	1e-05	22.825	37.1519	3.61501
comp31095_c0_seq1	46.8356	1e-05	22.1592	23.4178	3.1535
comp30859_c0_seq1	46.7132	1e-05	22.1554	23.3566	3.15088
comp26012_c0_seq2	46.0104	1e-05	22.1335	23.0052	3.13572
comp25528_c0_seq1	45.8195	1e-05	22.1275	22.9098	3.13156
comp30707_c0_seq1	44.1141	1e-05	22.0728	22.0571	3.09363
comp43408_c0_seq28	40.3232	1e-05	21.9432	20.1616	3.00378
comp12696_c0_seq1	39.9423	1e-05	21.9295	19.9712	2.99429
comp12772_c0_seq1	39.8463	1e-05	21.926	19.9232	2.99188
comp31095_c0_seq2	39.6519	1e-05	21.919	19.826	2.98699
comp48036_c0_seq1	34.9302	1e-05	21.736	17.4651	2.8602
comp47899_c0_seq1	34.2113	1e-05	21.706	17.1057	2.83941
comp48132_c0_seq1	26.6127	1e-05	21.3437	13.3064	2.58824
comp43408_c0_seq20	25.7057	1e-05	21.2937	12.8529	2.55357
comp42299_c1_seq29	22.9317	1e-05	21.1289	11.4659	2.43937
comp47967_c0_seq1	22.6287	1e-05	21.1097	11.3144	2.42607
comp47855_c0_seq1	22.559	1e-05	21.1053	11.2795	2.42299
comp28521_c0_seq1	22.5063	1e-05	21.1019	11.2532	2.42065
comp29569_c0_seq1	21.2771	1e-05	21.0209	10.6386	2.36448
comp27501_c0_seq1	20.9482	1e-05	20.9984	10.4741	2.34891
comp48374_c0_seq1	20.6738	1e-05	20.9794	10.3369	2.33572
comp43646_c1_seq1	19.7816	1e-05	20.9157	9.89081	2.29161
comp33377_c1_seq1	19.4785	1e-05	20.8935	9.73925	2.27616
comp28872_c0_seq1	18.9506	1e-05	20.8538	9.47531	2.24869
comp47680_c0_seq1	18.2045	1e-05	20.7959	9.10225	2.20852
comp48359_c0_seq1	18.0012	1e-05	20.7797	9.00061	2.19729
comp47682_c0_seq1	17.9036	1e-05	20.7718	8.95181	2.19186
comp30009_c0_seq2	17.2458	1e-05	20.7178	8.6229	2.15442
comp45477_c0_seq4	17.0831	1e-05	20.7041	8.54156	2.14494
comp47991_c0_seq1	16.7198	1e-05	20.6731	8.3599	2.12345
comp48280_c0_seq1	16.309	1e-05	20.6372	8.15451	2.09857
comp47959_c0_seq1	16.1228	1e-05	20.6207	8.06141	2.08709
comp47974_c0_seq1	15.914	1e-05	20.6019	7.957	2.07405
comp44523_c3_seq1	15.854	1e-05	20.5964	7.92701	2.07028
comp31158_c0_seq1	15.8442	1e-05	20.5955	7.92211	2.06966
comp47866_c0_seq1	15.8423	1e-05	20.5954	7.92115	2.06954
comp47962_c0_seq1	15.8123	1e-05	20.5926	7.90616	2.06764
comp48157_c0_seq1	15.6521	1e-05	20.5779	7.82606	2.05746
comp12538_c0_seq1	15.4249	1e-05	20.5568	7.71246	2.04284
comp26998_c0_seq1	14.8597	1e-05	20.503	7.42985	2.00551
comp43010_c5_seq3	14.7794	1e-05	20.4952	7.38971	2.00009
comp34647_c0_seq5	14.6711	1e-05	20.4845	7.33556	1.99273
comp19072_c0_seq1	14.5465	1e-05	20.4722	7.27325	1.9842
comp19254_c0_seq1	14.5465	1e-05	20.4722	7.27325	1.9842
comp46142_c0_seq15	14.4841	1e-05	20.466	7.24205	1.97991
comp48227_c0_seq1	14.4178	1e-05	20.4594	7.2089	1.97532
comp48305_c0_seq1	14.0539	1e-05	20.4225	7.02696	1.94975
comp48170_c0_seq1	13.9285	1e-05	20.4096	6.96425	1.94079
comp28180_c0_seq5	13.7378	1e-05	20.3897	6.8689	1.927
comp48030_c0_seq1	13.2218	1e-05	20.3345	6.6109	1.88872
comp11969_c0_seq1	12.6646	1e-05	20.2724	6.3323	1.84566
comp48488_c0_seq1	12.3951	1e-05	20.2413	6.19756	1.82415
comp20742_c0_seq1	12.3248	1e-05	20.2331	6.1624	1.81847
comp47647_c0_seq1	12.2431	1e-05	20.2235	6.12155	1.81182
comp48685_c0_seq1	12.0121	1e-05	20.1961	6.00605	1.79277
comp47545_c1_seq1	11.5813	1e-05	20.1434	5.79066	1.75625
comp31564_c0_seq1	11.4681	1e-05	20.1292	5.73405	1.74642
comp48617_c0_seq1	11.2596	1e-05	20.1027	5.62981	1.72807
comp48664_c0_seq1	11.2596	1e-05	20.1027	5.62981	1.72807
comp31909_c0_seq1	11.1725	1e-05	20.0915	5.58626	1.72031
comp48246_c0_seq1	10.7817	1e-05	20.0402	5.39086	1.6847
comp48257_c0_seq1	10.7766	1e-05	20.0395	5.3883	1.68423
comp48315_c0_seq1	10.7766	1e-05	20.0395	5.3883	1.68423
comp28180_c0_seq3	10.6821	1e-05	20.0268	5.34105	1.67542
comp48518_c0_seq1	10.6162	1e-05	20.0178	5.30811	1.66923
comp12451_c0_seq1	10.5123	1e-05	20.0036	5.25615	1.6594
comp48564_c0_seq1	10.262	1e-05	19.9689	5.13101	1.6353
comp31185_c0_seq1	10.2315	1e-05	19.9646	5.11576	1.63232
comp48478_c0_seq1	10.1336	1e-05	19.9507	5.0668	1.62271
comp48725_c0_seq1	10.1061	1e-05	19.9468	5.05305	1.61999
comp24475_c0_seq2	10.085	1e-05	19.9438	5.04251	1.6179
comp45953_c0_seq9	10.0794	1e-05	19.943	5.0397	1.61735
comp47839_c0_seq1	10.0782	1e-05	19.9428	5.03911	1.61723
comp11804_c0_seq1	10.0445	1e-05	19.938	5.02226	1.61388
comp35865_c0_seq1	9.95407	1e-05	19.9249	4.97704	1.60484
comp48080_c0_seq1	9.89498	1e-05	19.9163	4.94749	1.59888
comp39358_c0_seq1	9.84081	1e-05	19.9084	4.92041	1.59339
comp11903_c0_seq1	9.82493	1e-05	19.9061	4.91247	1.59178
comp31910_c0_seq2	9.73766	1e-05	19.8932	4.86883	1.58285
comp48588_c0_seq1	9.72599	1e-05	19.8915	4.863	1.58166
comp12638_c0_seq1	9.69278	1e-05	19.8866	4.8464	1.57824
comp48139_c0_seq1	9.68884	1e-05	19.886	4.84443	1.57783
comp48773_c0_seq1	9.62155	1e-05	19.8759	4.81078	1.57086
comp11963_c0_seq1	9.57942	1e-05	19.8696	4.78972	1.56647
comp19198_c0_seq1	9.46172	1e-05	19.8517	4.73086	1.55411
comp28180_c0_seq4	9.42627	1e-05	19.8463	4.71314	1.55035
comp12778_c0_seq2	9.24558	1e-05	19.8184	4.62279	1.531
comp39358_c0_seq2	9.21356	1e-05	19.8134	4.60679	1.52753
comp27493_c0_seq2	9.19397	1e-05	19.8103	4.59699	1.5254
comp48474_c0_seq1	9.17633	1e-05	19.8076	4.58817	1.52348
comp48224_c0_seq1	9.1636	1e-05	19.8056	4.58181	1.52209
comp48589_c0_seq1	9.09183	1e-05	19.7942	4.54592	1.51423
comp30165_c0_seq1	9.07735	1e-05	19.7919	4.53868	1.51264
comp46401_c0_seq6	8.86763	1e-05	19.7582	4.43382	1.48926
comp30234_c0_seq1	8.78464	1e-05	19.7446	4.39232	1.47986
comp49956_c0_seq1	8.77488	1e-05	19.743	4.38744	1.47875
comp24475_c0_seq3	8.67691	1e-05	19.7268	4.33846	1.46752
comp27902_c0_seq1	8.57156	1e-05	19.7092	4.28578	1.4553
comp27304_c0_seq1	8.57156	1e-05	19.7092	4.28578	1.4553
comp19185_c0_seq1	8.53751	1e-05	19.7035	4.26876	1.45132
comp24475_c0_seq4	8.4898	1e-05	19.6954	4.24491	1.44572
comp20249_c0_seq1	8.44252	1e-05	19.6873	4.22126	1.44013
comp48177_c0_seq1	8.43765	1e-05	19.6865	4.21883	1.43956
comp28669_c0_seq1	8.41711	1e-05	19.683	4.20856	1.43712
comp26444_c0_seq1	8.27606	1e-05	19.6586	4.13804	1.42022
comp20868_c0_seq1	8.24929	1e-05	19.6539	4.12465	1.41698
comp26287_c0_seq1	8.21836	1e-05	19.6485	4.10919	1.41322
comp34051_c0_seq2	8.17225	1e-05	19.6404	4.08613	1.4076
comp46075_c2_seq1	8.08163	1e-05	19.6243	4.04082	1.39645
comp20186_c0_seq1	8.06307	1e-05	19.621	4.03154	1.39415
comp48506_c0_seq1	8.04762	1e-05	19.6182	4.02381	1.39223
comp44439_c1_seq2	8.02652	1e-05	19.6144	4.01326	1.38961
comp11943_c0_seq2	7.96586	1e-05	19.6035	3.98293	1.38202
comp23293_c0_seq1	7.8755	1e-05	19.587	3.93776	1.37061
comp20409_c0_seq1	7.86113	1e-05	19.5844	3.93057	1.36878
comp48502_c0_seq1	7.84461	1e-05	19.5813	3.92231	1.36668
comp15715_c0_seq1	7.84029	1e-05	19.5805	3.92015	1.36613
comp48827_c0_seq1	7.812	1e-05	19.5753	3.906	1.36252
comp28099_c0_seq1	7.79433	1e-05	19.5721	3.89717	1.36025
comp48347_c0_seq1	7.67546	1e-05	19.5499	3.83773	1.34488
comp40621_c1_seq1	7.65339	1e-05	19.5457	3.8267	1.342
comp42786_c0_seq13	7.54838	1e-05	19.5258	3.7742	1.32819
comp29737_c0_seq1	7.54632	1e-05	19.5254	3.77317	1.32791
comp45953_c0_seq11	7.39637	1e-05	19.4965	3.69819	1.30784
comp27154_c0_seq2	7.37656	1e-05	19.4926	3.68829	1.30516
comp31027_c0_seq1	7.36635	1e-05	19.4906	3.68318	1.30378
comp11872_c0_seq1	7.29158	1e-05	19.4759	3.6458	1.29357
comp20890_c0_seq1	7.26347	1e-05	19.4703	3.63174	1.28971
comp47889_c0_seq1	7.22101	1e-05	19.4618	3.61051	1.28385
comp44353_c0_seq1	7.20873	1e-05	19.4594	3.60437	1.28215
comp12269_c0_seq1	7.20402	1e-05	19.4584	3.60202	1.28149
comp43889_c0_seq1	7.15259	1e-05	19.4481	3.5763	1.27433
comp30429_c0_seq1	7.14666	1e-05	19.4469	3.57334	1.2735
comp48592_c0_seq1	7.11896	1e-05	19.4413	3.55949	1.26962
comp11782_c0_seq1	7.10791	1e-05	19.4391	3.55396	1.26806
comp46361_c0_seq38	7.08924	1e-05	19.4353	3.54462	1.26543
comp29324_c0_seq7	6.98266	1e-05	19.4134	3.49133	1.25028
comp12482_c0_seq1	6.97072	1e-05	19.4109	3.48536	1.24857
comp30879_c0_seq1	6.91486	1e-05	19.3993	3.45743	1.24053
comp19107_c0_seq1	6.9102	1e-05	19.3984	3.45511	1.23985
comp23487_c0_seq2	6.84698	1e-05	19.3851	3.42349	1.23066
comp45477_c0_seq5	6.80931	1e-05	19.3771	3.40466	1.22515
comp37536_c0_seq1	6.74865	1e-05	19.3642	3.37433	1.2162
comp48714_c0_seq1	6.66677	1e-05	19.3466	3.33339	1.20399
comp46691_c0_seq3	6.66064	1e-05	19.3453	3.33033	1.20307
comp49131_c0_seq1	6.65187	1e-05	19.3434	3.32594	1.20175
comp33215_c0_seq1	6.63778	1e-05	19.3403	3.31889	1.19963
comp33134_c0_seq2	6.6247	1e-05	19.3375	3.31236	1.19766
comp11853_c0_seq1	6.61201	1e-05	19.3347	3.30601	1.19574
comp33207_c0_seq3	6.57921	1e-05	19.3276	3.28961	1.19077
comp31152_c0_seq2	6.46791	1e-05	19.3029	3.23396	1.17371
comp33653_c0_seq1	6.40114	1e-05	19.288	3.20058	1.16333
comp23605_c0_seq1	6.37829	1e-05	19.2828	3.18915	1.15975
comp22293_c0_seq2	6.37829	1e-05	19.2828	3.18915	1.15975
comp25340_c0_seq1	6.34759	1e-05	19.2758	3.1738	1.15493
comp46291_c3_seq3	6.33066	1e-05	19.272	3.16533	1.15226
comp26373_c0_seq1	6.29231	1e-05	19.2632	3.14616	1.14618
comp31578_c0_seq1	6.26123	1e-05	19.2561	3.13062	1.14123
comp47946_c0_seq1	6.24705	1e-05	19.2528	3.12353	1.13896
comp46899_c1_seq20	6.22304	1e-05	19.2473	3.11152	1.13511
comp23432_c0_seq1	6.18058	1e-05	19.2374	3.09029	1.12827
comp16255_c0_seq1	6.18058	1e-05	19.2374	3.09029	1.12827
comp14790_c0_seq1	6.17025	1e-05	19.235	3.08513	1.12659
comp44439_c1_seq1	6.16461	1e-05	19.2337	3.08231	1.12568
comp34051_c0_seq1	6.15911	1e-05	19.2324	3.07956	1.12479
comp39370_c1_seq1	6.15599	1e-05	19.2316	3.078	1.12428
comp31792_c0_seq2	6.13402	1e-05	19.2265	3.06702	1.1207
comp15315_c0_seq1	6.0605	1e-05	19.2091	3.03025	1.10865
comp22947_c0_seq1	6.05016	1e-05	19.2066	3.02508	1.10694
comp49450_c0_seq1	5.99785	1e-05	19.1941	2.99893	1.09826
comp33207_c0_seq2	5.95542	1e-05	19.1838	2.97771	1.09116
comp27474_c0_seq1	5.94784	1e-05	19.182	2.97392	1.08988
comp32341_c0_seq3	5.93692	1e-05	19.1794	2.96847	1.08804
comp29154_c0_seq1	5.92377	1e-05	19.1762	2.96189	1.08583
comp47446_c0_seq8	5.92369	1e-05	19.1761	2.96185	1.08581
comp46899_c0_seq4	5.91102	1e-05	19.173	2.95552	1.08367
comp19451_c0_seq1	5.87831	1e-05	19.165	2.93916	1.07812
comp12170_c0_seq1	5.86017	1e-05	19.1606	2.93009	1.07503
comp25605_c0_seq1	5.84231	1e-05	19.1562	2.92116	1.07198
comp32855_c0_seq1	5.83709	1e-05	19.1549	2.91855	1.07109
comp32341_c0_seq1	5.83245	1e-05	19.1537	2.91623	1.07029
comp28996_c0_seq1	5.78013	1e-05	19.1407	2.89007	1.06128
comp49487_c0_seq1	5.76692	1e-05	19.1374	2.88347	1.05899
comp29755_c0_seq1	5.72449	1e-05	19.1268	2.86225	1.05161
comp29780_c0_seq1	5.71714	1e-05	19.1249	2.85858	1.05032
comp31882_c0_seq1	5.62021	1e-05	19.1003	2.81011	1.03322
comp28458_c0_seq7	5.56825	1e-05	19.0869	2.78413	1.02394
comp44439_c0_seq1	5.52064	1e-05	19.0745	2.76032	1.01535
comp16025_c0_seq1	5.50746	1e-05	19.071	2.75373	1.01296
comp31632_c0_seq6	5.47805	1e-05	19.0633	2.73903	1.0076
comp47451_c2_seq1	5.40898	1e-05	19.045	2.7045	0.994915
comp15441_c0_seq1	5.40839	1e-05	19.0448	2.7042	0.994806
comp48584_c0_seq1	5.40734	1e-05	19.0446	2.70368	0.994612
comp29043_c0_seq3	5.38016	1e-05	19.0373	2.69008	0.989573
comp12448_c0_seq1	5.36477	1e-05	19.0332	2.68239	0.986708
comp36397_c1_seq2	5.36256	1e-05	19.0326	2.68128	0.986296
comp31893_c0_seq1	5.35988	1e-05	19.0318	2.67995	0.985796
comp31792_c1_seq2	5.33965	1e-05	19.0264	2.66983	0.982015
comp29832_c0_seq3	5.3299	1e-05	19.0237	2.66495	0.980187
comp32549_c0_seq1	5.3259	1e-05	19.0227	2.66296	0.979436
comp12186_c0_seq1	5.32105	1e-05	19.0214	2.66053	0.978525
comp47291_c0_seq1	5.31841	1e-05	19.0206	2.65921	0.978029
comp11946_c0_seq1	5.28988	1e-05	19.0129	2.64494	0.97265
comp48615_c0_seq1	5.28949	1e-05	19.0128	2.64475	0.972577
comp31143_c0_seq1	5.25673	1e-05	19.0038	2.62837	0.966364
comp19765_c0_seq1	5.24659	1e-05	19.001	2.6233	0.964433
comp26980_c0_seq1	5.2366	1e-05	18.9983	2.6183	0.962527
comp40525_c1_seq1	5.23604	1e-05	18.9981	2.61802	0.96242
comp16025_c0_seq2	5.21619	1e-05	18.9926	2.6081	0.958622
comp47604_c2_seq1	5.18635	1e-05	18.9844	2.59318	0.952885
comp16989_c0_seq1	5.14657	1e-05	18.9733	2.57329	0.945185
comp12856_c0_seq1	5.12115	1e-05	18.9661	2.56058	0.940234
comp33283_c0_seq1	5.11202	1e-05	18.9635	2.55601	0.938449
comp24769_c0_seq2	5.03279	1e-05	18.941	2.5164	0.922829
comp27777_c0_seq1	5.03279	1e-05	18.941	2.5164	0.922829
comp44033_c0_seq1	5.00799	1e-05	18.9339	2.504	0.917889
comp34598_c0_seq1	4.99765	1e-05	18.9309	2.49883	0.915823
comp46736_c0_seq13	4.95926	1e-05	18.9198	2.47964	0.908111
comp20245_c0_seq2	4.92633	1e-05	18.9102	2.46317	0.901449
comp30702_c0_seq1	4.86614	1e-05	18.8924	2.43308	0.889156
comp48967_c0_seq1	4.84061	1e-05	18.8848	2.42031	0.883896
comp48779_c0_seq1	4.82818	1e-05	18.8811	2.4141	0.881324
comp26498_c0_seq1	4.81749	1e-05	18.8779	2.40875	0.879108
comp49308_c0_seq1	4.77524	1e-05	18.8652	2.38762	0.870299
comp32820_c0_seq1	4.76036	1e-05	18.8607	2.38018	0.867178
comp12196_c0_seq1	4.75863	1e-05	18.8602	2.37932	0.866815
comp24475_c0_seq1	4.73288	1e-05	18.8524	2.36645	0.861389
comp15639_c0_seq2	4.72598	1e-05	18.8503	2.363	0.85993
comp28180_c0_seq2	4.72331	1e-05	18.8494	2.36166	0.859365
comp37781_c0_seq4	4.68097	1e-05	18.8364	2.34049	0.85036
comp20171_c0_seq1	4.66558	1e-05	18.8317	2.33279	0.847067
comp49016_c0_seq1	4.654	1e-05	18.8281	2.32701	0.844582
comp48947_c0_seq1	4.63656	1e-05	18.8227	2.31828	0.840828
comp12323_c0_seq1	4.63656	1e-05	18.8227	2.31828	0.840828
comp33445_c0_seq1	4.62297	1e-05	18.8185	2.31149	0.837892
comp49141_c0_seq1	4.55994	1e-05	18.7987	2.27997	0.824164
comp32820_c1_seq1	4.54508	1e-05	18.7939	2.27255	0.8209
comp49186_c0_seq1	4.536	1e-05	18.7911	2.26801	0.818901
comp24378_c0_seq1	4.49589	1e-05	18.7782	2.24795	0.810019
comp40323_c0_seq6	4.48925	1e-05	18.7761	2.24463	0.808541
comp12667_c0_seq1	4.46859	1e-05	18.7695	2.2343	0.803928
comp32040_c0_seq2	4.46283	1e-05	18.7676	2.23142	0.802638
comp45522_c1_seq3	4.45988	1e-05	18.7666	2.22994	0.801977
comp33267_c0_seq2	4.42865	1e-05	18.7565	2.21433	0.79495
comp26137_c0_seq2	4.42253	1e-05	18.7545	2.21127	0.793567
comp46559_c1_seq15	4.36034	1e-05	18.7341	2.18018	0.779405
comp29057_c0_seq1	4.33782	1e-05	18.7266	2.16892	0.774227
comp44988_c5_seq1	4.30412	1e-05	18.7154	2.15206	0.766428
comp31024_c0_seq2	4.29758	1e-05	18.7132	2.14879	0.764907
comp24169_c0_seq1	4.29252	1e-05	18.7115	2.14627	0.763729
comp15610_c0_seq1	4.28795	1e-05	18.7099	2.14398	0.762664
comp31792_c0_seq3	4.28408	1e-05	18.7086	2.14204	0.761761
comp12429_c0_seq2	4.2735	1e-05	18.7051	2.13675	0.759288
comp47399_c0_seq7	4.25905	1e-05	18.7002	2.12953	0.755901
comp23166_c0_seq2	4.21663	1e-05	18.6857	2.10832	0.745891
comp48290_c0_seq1	4.19381	1e-05	18.6779	2.09691	0.740465
comp23166_c0_seq1	4.18143	1e-05	18.6736	2.09072	0.737509
comp41848_c0_seq5	4.17453	1e-05	18.6713	2.08727	0.735857
comp49021_c0_seq1	4.16553	1e-05	18.6681	2.08277	0.733699
comp31467_c0_seq1	4.13977	1e-05	18.6592	2.06989	0.727495
comp15239_c0_seq2	4.12291	1e-05	18.6533	2.06146	0.723414
comp31792_c1_seq3	4.11817	1e-05	18.6516	2.05909	0.722264
comp25602_c0_seq1	4.11525	1e-05	18.6506	2.05763	0.721555
comp12423_c0_seq2	4.1064	1e-05	18.6475	2.05321	0.719402
comp29622_c0_seq2	4.10461	1e-05	18.6469	2.05231	0.718966
comp32647_c0_seq1	4.09326	1e-05	18.6429	2.04664	0.716197
comp35296_c1_seq2	4.09324	1e-05	18.6429	2.04663	0.716192
comp30077_c0_seq1	4.08083	1e-05	18.6385	2.04042	0.713156
comp44559_c0_seq6	4.06557	1e-05	18.6331	2.03279	0.709409
comp49984_c0_seq1	4.04907	1e-05	18.6272	2.02454	0.705343
comp29846_c0_seq1	3.99877	1e-05	18.6092	1.99939	0.692842
comp50228_c0_seq1	3.91585	1e-05	18.579	1.95793	0.671888
comp27026_c0_seq1	3.86413	1e-05	18.5598	1.93207	0.658592
comp25897_c0_seq1	3.85586	1e-05	18.5567	1.92793	0.656449
comp19286_c0_seq1	3.81158	1e-05	18.54	1.90579	0.644899
comp52407_c0_seq1	3.80312	1e-05	18.5368	1.90156	0.642677
comp32206_c0_seq1	3.74356	1e-05	18.5141	1.87179	0.626893
comp34468_c0_seq2	3.72529	1e-05	18.507	1.86265	0.622
comp32340_c1_seq2	3.71105	1e-05	18.5015	1.85553	0.61817
comp49344_c0_seq1	3.69387	1e-05	18.4948	1.84694	0.61353
comp49079_c0_seq1	3.6924	1e-05	18.4942	1.84621	0.613132
comp48838_c0_seq1	3.6854	1e-05	18.4915	1.84271	0.611235
comp29324_c0_seq2	3.66665	1e-05	18.4841	1.83333	0.606134
comp49848_c0_seq1	3.65912	1e-05	18.4811	1.82957	0.604078
comp20890_c0_seq2	3.65189	1e-05	18.4783	1.82595	0.6021
comp32340_c0_seq2	3.64707	1e-05	18.4764	1.82354	0.60078
comp22768_c0_seq2	3.61134	1e-05	18.4622	1.80567	0.590934
comp15207_c0_seq1	3.60354	1e-05	18.4591	1.80177	0.588772
comp46494_c1_seq1	3.58733	1e-05	18.4526	1.79367	0.584264
comp41143_c1_seq10	3.56154	1e-05	18.4421	1.78077	0.577049
comp39231_c0_seq1	3.55168	1e-05	18.4381	1.77584	0.574276
comp46494_c0_seq1	3.54299	1e-05	18.4346	1.7715	0.571827
comp37880_c0_seq3	3.52868	1e-05	18.4288	1.76435	0.56778
comp15548_c0_seq1	3.52605	1e-05	18.4277	1.76303	0.567034
comp32535_c0_seq1	3.50675	1e-05	18.4198	1.75338	0.561545
comp46494_c1_seq2	3.50605	1e-05	18.4195	1.75303	0.561346
comp37880_c0_seq4	3.50185	1e-05	18.4178	1.75093	0.560147
comp49608_c0_seq1	3.49802	1e-05	18.4162	1.74901	0.559053
comp42575_c0_seq2	3.48476	1e-05	18.4107	1.74239	0.555255
comp28166_c0_seq1	3.48072	1e-05	18.409	1.74036	0.554095
comp12837_c0_seq1	3.4727	1e-05	18.4057	1.73636	0.551788
comp31987_c0_seq1	3.46989	1e-05	18.4045	1.73495	0.550979
comp17541_c0_seq4	3.45609	1e-05	18.3988	1.72805	0.546994
comp30642_c0_seq1	3.44762	1e-05	18.3952	1.72382	0.54454
comp45519_c0_seq1	3.43558	1e-05	18.3902	1.71779	0.541041
comp41143_c1_seq5	3.42042	1e-05	18.3838	1.71022	0.536619
comp50926_c0_seq1	3.38871	1e-05	18.3704	1.69436	0.527305
comp48846_c0_seq1	3.37772	1e-05	18.3657	1.68887	0.524057
comp33250_c0_seq2	3.36753	1e-05	18.3613	1.68377	0.521035
comp51452_c0_seq1	3.36553	1e-05	18.3605	1.68277	0.520441
comp43990_c1_seq5	3.33272	1e-05	18.3463	1.66637	0.510645
comp15693_c0_seq2	3.31997	1e-05	18.3408	1.65999	0.506812
comp33250_c0_seq3	3.31995	1e-05	18.3408	1.65998	0.506806
comp42654_c3_seq16	3.31028	1e-05	18.3366	1.65515	0.503889
comp33809_c0_seq1	3.29345	1e-05	18.3292	1.64673	0.498792
comp49546_c0_seq1	3.2746	1e-05	18.321	1.63731	0.493052
comp27703_c0_seq3	3.27459	1e-05	18.321	1.6373	0.493049
comp44700_c0_seq7	3.26827	1e-05	18.3182	1.63414	0.491117
comp31792_c1_seq1	3.25403	1e-05	18.3119	1.62702	0.48675
comp44360_c0_seq5	3.25029	1e-05	18.3102	1.62515	0.4856
comp29903_c0_seq1	3.23364	1e-05	18.3028	1.61682	0.480464
comp30526_c0_seq1	3.22748	1e-05	18.3	1.61374	0.478558
comp49133_c0_seq1	3.2072	1e-05	18.291	1.6036	0.472254
comp20529_c0_seq1	3.17607	1e-05	18.2769	1.58804	0.462501
comp31792_c0_seq1	3.1684	1e-05	18.2734	1.58421	0.460083
comp39976_c0_seq1	3.12335	1e-05	18.2527	1.56168	0.445762
comp49181_c0_seq1	3.10971	1e-05	18.2464	1.55486	0.441386
comp49011_c0_seq1	3.10971	1e-05	18.2464	1.55486	0.441386
comp17103_c0_seq1	3.10743	1e-05	18.2454	1.55372	0.440652
comp16061_c0_seq1	3.10507	1e-05	18.2443	1.55254	0.439892
comp48565_c0_seq1	3.0815	1e-05	18.2333	1.54076	0.432273
comp33250_c0_seq1	3.0595	1e-05	18.2229	1.52975	0.425108
comp28322_c0_seq2	3.05381	1e-05	18.2203	1.52691	0.423246
comp14498_c0_seq1	3.04927	1e-05	18.2181	1.52464	0.421758
comp25255_c0_seq4	3.0302	1e-05	18.2091	1.5151	0.415485
comp48996_c0_seq1	3.02588	1e-05	18.207	1.51294	0.414058
comp23619_c0_seq2	3.02535	1e-05	18.2067	1.51268	0.413883
comp30308_c0_seq1	2.99158	1e-05	18.1905	1.49579	0.402658
comp49230_c0_seq1	2.97094	1e-05	18.1806	1.48548	0.395735
comp24232_c0_seq1	2.96782	1e-05	18.179	1.48392	0.394684
comp40084_c1_seq1	2.93533	1e-05	18.1632	1.46767	0.383676
comp31764_c0_seq1	2.92116	1e-05	18.1562	1.46059	0.378837
comp17862_c0_seq1	2.91161	1e-05	18.1515	1.45581	0.375562
comp41347_c1_seq1	2.9115	1e-05	18.1514	1.45575	0.375525
comp48388_c0_seq1	2.90188	1e-05	18.1466	1.45094	0.372215
comp44276_c0_seq4	2.89961	1e-05	18.1455	1.44981	0.371433
comp12249_c0_seq1	2.89679	1e-05	18.1441	1.4484	0.370459
comp31452_c0_seq1	2.88177	1e-05	18.1366	1.44089	0.365261
comp19937_c0_seq1	2.86053	1e-05	18.1259	1.43027	0.357863
comp45639_c2_seq2	2.85503	1e-05	18.1231	1.42752	0.355939
comp49183_c0_seq1	2.85321	1e-05	18.1222	1.42661	0.355301
comp16099_c0_seq1	2.84832	1e-05	18.1198	1.42416	0.353586
comp49610_c0_seq1	2.84437	1e-05	18.1177	1.42219	0.352198
comp26690_c0_seq1	2.8435	1e-05	18.1173	1.42176	0.351892
comp24278_c0_seq1	2.84185	1e-05	18.1165	1.42093	0.351312
comp43352_c5_seq2	2.83326	1e-05	18.1121	1.41664	0.348284
comp38789_c2_seq1	2.81001	1e-05	18.1002	1.40501	0.340044
comp51506_c0_seq1	2.80115	1e-05	18.0957	1.40058	0.336886
comp42453_c0_seq2	2.79262	1e-05	18.0913	1.39631	0.333837
comp16854_c0_seq1	2.77353	1e-05	18.0814	1.38677	0.326977
comp44438_c0_seq1	2.7715	1e-05	18.0803	1.38576	0.326245
comp28322_c0_seq1	2.76848	1e-05	18.0787	1.38424	0.325155
comp13306_c0_seq1	2.75818	1e-05	18.0734	1.37909	0.321427
comp15286_c0_seq1	2.75334	1e-05	18.0708	1.37668	0.319671
comp49099_c0_seq1	2.73516	1e-05	18.0613	1.36759	0.313046
comp15915_c0_seq2	2.73236	1e-05	18.0598	1.36618	0.312022
comp30116_c0_seq1	2.71106	1e-05	18.0485	1.35553	0.304196
comp34315_c0_seq2	2.70469	1e-05	18.0451	1.35235	0.301844
comp29841_c0_seq1	2.6961	1e-05	18.0405	1.34806	0.298663
comp27924_c0_seq1	2.68769	1e-05	18.036	1.34385	0.295539
comp44352_c0_seq3	2.68395	1e-05	18.034	1.34198	0.294146
comp30996_c0_seq2	2.67427	1e-05	18.0288	1.33714	0.290533
comp49597_c0_seq1	2.65869	1e-05	18.0204	1.32935	0.28469
comp47351_c0_seq5	2.65649	1e-05	18.0192	1.32825	0.283862
comp19328_c0_seq2	2.65385	1e-05	18.0177	1.32693	0.282868
comp42771_c0_seq1	2.64223	1e-05	18.0114	1.32112	0.27848
comp35798_c1_seq1	2.64018	1e-05	18.0103	1.3201	0.277704
comp12415_c0_seq1	2.63943	1e-05	18.0099	1.31972	0.27742
comp48883_c0_seq1	2.63587	1e-05	18.0079	1.31794	0.27607
comp32704_c0_seq2	2.63006	1e-05	18.0047	1.31503	0.273863
comp39794_c0_seq2	2.62395	1e-05	18.0014	1.31198	0.271537
comp19251_c0_seq1	2.62302	1e-05	18.0009	1.31151	0.271183
comp32184_c0_seq1	2.61588	1e-05	17.9969	1.30794	0.268457
comp49646_c0_seq1	2.61451	1e-05	17.9962	1.30726	0.267933
comp27569_c0_seq1	2.60767	1e-05	17.9924	1.30384	0.265314
comp15635_c0_seq1	2.59657	1e-05	17.9862	1.29829	0.261048
comp31882_c0_seq2	2.58123	1e-05	17.9777	1.29062	0.255123
comp19297_c1_seq1	2.57868	1e-05	17.9763	1.28934	0.254134
comp50358_c0_seq1	2.57272	1e-05	17.9729	1.28636	0.25182
comp15437_c0_seq2	2.56945	1e-05	17.9711	1.28473	0.250549
comp49351_c0_seq1	2.54466	1e-05	17.9571	1.27233	0.240854
comp24203_c0_seq1	2.52833	1e-05	17.9478	1.26417	0.234416
comp39794_c0_seq3	2.52051	1e-05	17.9434	1.26026	0.231318
comp21947_c0_seq1	2.51954	1e-05	17.9428	1.25978	0.230933
comp42771_c0_seq2	2.50745	1e-05	17.9359	1.25373	0.226123
comp47517_c1_seq2	2.50183	1e-05	17.9326	1.25092	0.223879
comp48901_c0_seq1	2.49653	1e-05	17.9296	1.24827	0.221759
comp32079_c0_seq2	2.49164	1e-05	17.9267	1.24582	0.219798
comp23730_c0_seq1	2.48783	1e-05	17.9245	1.24392	0.218268
comp43990_c1_seq4	2.46985	1e-05	17.9141	1.23493	0.211014
comp32586_c0_seq3	2.44183	1e-05	17.8976	1.22092	0.199605
comp15076_c0_seq1	2.43475	1e-05	17.8934	1.21738	0.196701
comp24549_c0_seq1	2.41995	1e-05	17.8846	1.20998	0.190604
comp46641_c0_seq6	2.41716	1e-05	17.883	1.20859	0.18945
comp49151_c0_seq1	2.41187	1e-05	17.8798	1.20594	0.187259
comp42348_c3_seq1	2.41187	1e-05	17.8798	1.20594	0.187259
comp20868_c1_seq1	2.40711	1e-05	17.8769	1.20356	0.185284
comp13952_c0_seq2	2.40532	1e-05	17.8759	1.20267	0.18454
comp28995_c0_seq2	2.38921	1e-05	17.8662	1.19461	0.17782
comp32017_c0_seq2	2.38468	1e-05	17.8634	1.19234	0.175922
comp24601_c0_seq1	2.37881	1e-05	17.8599	1.18941	0.173457
comp49464_c0_seq1	2.35797	1e-05	17.8472	1.17899	0.164658
comp25350_c0_seq3	2.34926	1e-05	17.8418	1.17464	0.160957
comp32592_c0_seq1	2.34275	1e-05	17.8378	1.17138	0.158183
comp35111_c0_seq3	2.34175	1e-05	17.8372	1.17088	0.157756
comp50759_c0_seq1	2.33677	1e-05	17.8342	1.16839	0.155627
comp34468_c1_seq1	2.32623	1e-05	17.8276	1.16312	0.151106
comp29439_c0_seq1	2.32424	1e-05	17.8264	1.16213	0.15025
comp46559_c0_seq1	2.3237	1e-05	17.8261	1.16186	0.150018
comp34468_c0_seq3	2.29968	1e-05	17.8111	1.14985	0.139627
comp15581_c0_seq1	2.29562	1e-05	17.8085	1.14782	0.13786
comp22505_c0_seq1	2.28763	1e-05	17.8035	1.14382	0.134374
comp32492_c0_seq1	2.28655	1e-05	17.8028	1.14328	0.133901
comp22760_c0_seq1	2.2814	1e-05	17.7996	1.14071	0.131646
comp28291_c0_seq1	2.27265	1e-05	17.794	1.13633	0.127804
comp29762_c0_seq1	2.27063	1e-05	17.7927	1.13532	0.126915
comp49705_c0_seq1	2.26956	1e-05	17.7921	1.13478	0.126443
comp12953_c0_seq1	2.26556	1e-05	17.7895	1.13278	0.124679
comp49663_c0_seq1	2.25455	1e-05	17.7825	1.12728	0.119808
comp11966_c0_seq1	2.25001	1e-05	17.7796	1.12501	0.117792
comp49807_c0_seq1	2.24369	1e-05	17.7755	1.12185	0.114979
comp17393_c0_seq1	2.24207	1e-05	17.7745	1.12104	0.114257
comp49714_c0_seq1	2.23899	1e-05	17.7725	1.1195	0.112882
comp18690_c0_seq1	2.23607	1e-05	17.7706	1.11804	0.111577
comp30917_c0_seq1	2.21944	1e-05	17.7598	1.10973	0.104112
comp14470_c0_seq1	2.21241	1e-05	17.7553	1.10621	0.10094
comp12117_c0_seq1	2.20501	1e-05	17.7504	1.10251	0.0975894
comp38701_c3_seq3	2.1973	1e-05	17.7454	1.09865	0.0940867
comp19702_c0_seq2	2.18935	1e-05	17.7401	1.09468	0.0904621
comp14858_c0_seq1	2.18396	1e-05	17.7366	1.09198	0.0879971
comp38701_c3_seq4	2.17683	1e-05	17.7319	1.08842	0.0847271
comp27864_c0_seq1	2.17544	1e-05	17.7309	1.08773	0.0840884
comp26153_c0_seq3	2.1724	1e-05	17.7289	1.08621	0.08269
comp49800_c0_seq1	2.16799	1e-05	17.726	1.084	0.0806579
comp41354_c0_seq2	2.16527	1e-05	17.7242	1.08264	0.0794025
comp46410_c0_seq9	2.16318	1e-05	17.7228	1.0816	0.0784368
comp12235_c0_seq1	2.15891	1e-05	17.7199	1.07946	0.0764609
comp30243_c0_seq1	2.14628	1e-05	17.7115	1.07315	0.0705936
comp13187_c0_seq1	2.1457	1e-05	17.7111	1.07285	0.0703233
comp46559_c1_seq10	2.14306	1e-05	17.7093	1.07153	0.0690922
comp50576_c0_seq1	2.13813	1e-05	17.706	1.06907	0.0667891
comp16604_c0_seq1	2.11773	1e-05	17.6922	1.05887	0.0572023
comp50015_c0_seq1	2.11346	1e-05	17.6892	1.05673	0.055184
comp34468_c1_seq2	2.10862	1e-05	17.6859	1.05431	0.0528913
comp30329_c0_seq1	2.10449	1e-05	17.6831	1.05225	0.0509307
comp46410_c0_seq4	2.10179	1e-05	17.6813	1.0509	0.0496469
comp50629_c0_seq1	2.09961	1e-05	17.6798	1.04981	0.0486092
comp16630_c0_seq1	2.08859	1e-05	17.6722	1.0443	0.0433468
comp20620_c0_seq2	2.08223	1e-05	17.6678	1.04112	0.0402971
comp49543_c0_seq1	2.0747	1e-05	17.6625	1.03736	0.0366742
comp46559_c1_seq3	2.04886	1e-05	17.6445	1.02443	0.0241412
comp50676_c0_seq1	2.04413	1e-05	17.6411	1.02207	0.02183
comp32205_c0_seq3	2.03586	1e-05	17.6353	1.01794	0.0177761
comp31751_c0_seq2	2.02935	1e-05	17.6307	1.01468	0.0145733
comp14682_c0_seq1	2.02775	1e-05	17.6295	1.01388	0.0137846
comp40543_c0_seq3	2.02467	1e-05	17.6273	1.01234	0.0122645
comp47100_c0_seq12	2.02029	1e-05	17.6242	1.01015	0.0100988
comp46179_c0_seq5	2.00165	1e-05	17.6108	1.00083	0.000829656
comp44543_c0_seq6	1.97792	1e-05	17.5936	0.988965	-0.0110963
comp19313_c0_seq1	1.9748	1e-05	17.5913	0.987405	-0.012675
comp41670_c1_seq1	1.96552	1e-05	17.5846	0.982765	-0.0173853
comp49587_c0_seq1	1.96427	1e-05	17.5836	0.98214	-0.0180214
comp28217_c0_seq1	1.95889	1e-05	17.5797	0.97945	-0.0207641
comp43838_c2_seq18	1.94925	1e-05	17.5726	0.97463	-0.0256974
comp15439_c0_seq1	1.94587	1e-05	17.5701	0.97294	-0.0274329
comp16250_c1_seq1	1.9413	1e-05	17.5667	0.970655	-0.0297842
comp46410_c0_seq8	1.92833	1e-05	17.557	0.96417	-0.0364877
comp13415_c0_seq1	1.92067	1e-05	17.5513	0.96034	-0.0404679
comp44758_c3_seq7	1.89488	1e-05	17.5317	0.947445	-0.0539864
comp22984_c0_seq1	1.88289	1e-05	17.5226	0.94145	-0.060334
comp52139_c0_seq1	1.87834	1e-05	17.5191	0.939175	-0.0627534
comp28494_c0_seq2	1.87781	1e-05	17.5187	0.93891	-0.0630357
comp15597_c0_seq4	1.86461	1e-05	17.5085	0.93231	-0.0700899
comp29521_c0_seq1	1.86006	1e-05	17.505	0.930035	-0.0725331
comp47343_c1_seq13	1.85663	1e-05	17.5023	0.92832	-0.0743788
comp19730_c0_seq1	1.85346	1e-05	17.4999	0.926735	-0.0760876
comp16417_c0_seq1	1.85346	1e-05	17.4999	0.926735	-0.0760876
comp12202_c0_seq2	1.84974	1e-05	17.497	0.924875	-0.0780967
comp27580_c0_seq2	1.84663	1e-05	17.4945	0.92332	-0.0797794
comp53738_c0_seq1	1.8427	1e-05	17.4915	0.921355	-0.0819099
comp46321_c1_seq1	1.83901	1e-05	17.4886	0.91951	-0.0839144
comp34492_c0_seq1	1.83865	1e-05	17.4883	0.91933	-0.0841101
comp31388_c0_seq3	1.82599	1e-05	17.4783	0.913	-0.0910194
comp18811_c0_seq1	1.82195	1e-05	17.4751	0.91098	-0.0932343
comp50785_c0_seq1	1.81741	1e-05	17.4715	0.90871	-0.0957293
comp44972_c1_seq9	1.81657	1e-05	17.4709	0.90829	-0.0961916
comp31242_c0_seq1	1.81023	1e-05	17.4658	0.90512	-0.0996877
comp13719_c0_seq1	1.79918	1e-05	17.457	0.899595	-0.105811
comp14335_c0_seq1	1.79528	1e-05	17.4538	0.897645	-0.107981
comp15202_c0_seq2	1.78187	1e-05	17.443	0.89094	-0.115478
comp49677_c0_seq1	1.7722	1e-05	17.4352	0.886105	-0.12092
comp12167_c0_seq2	1.76847	1e-05	17.4321	0.88424	-0.123027
comp12006_c0_seq1	1.74403	1e-05	17.4121	0.87202	-0.136943
comp12603_c0_seq1	1.74271	1e-05	17.411	0.87136	-0.1377
comp27311_c0_seq1	1.74119	1e-05	17.4097	0.8706	-0.138573
comp51518_c0_seq1	1.70032	1e-05	17.3754	0.850165	-0.162325
comp33174_c0_seq1	1.69378	1e-05	17.3699	0.846895	-0.166179
comp45545_c2_seq1	1.68189	1e-05	17.3597	0.84095	-0.173223
comp54498_c0_seq1	1.68141	1e-05	17.3593	0.84071	-0.173509
comp16868_c0_seq1	1.66654	1e-05	17.3465	0.833275	-0.182392
comp15927_c0_seq1	1.65459	1e-05	17.3361	0.8273	-0.189588
comp30960_c0_seq1	1.62788	1e-05	17.3126	0.813945	-0.205862
comp14607_c0_seq1	1.62021	1e-05	17.3058	0.81011	-0.210585
comp32586_c0_seq1	1.61537	1e-05	17.3015	0.80769	-0.213577
comp49748_c0_seq1	1.6136	1e-05	17.2999	0.806805	-0.214673
comp52006_c0_seq1	1.61315	1e-05	17.2995	0.80658	-0.214952
comp16829_c0_seq1	1.60101	1e-05	17.2886	0.80051	-0.222506
comp47343_c1_seq15	1.58565	1e-05	17.2747	0.79283	-0.232146
comp41588_c1_seq2	1.58113	1e-05	17.2706	0.79057	-0.235001
comp51124_c0_seq1	1.56909	1e-05	17.2596	0.78455	-0.242645
comp45816_c0_seq1	1.56871	1e-05	17.2592	0.78436	-0.242887
comp16392_c0_seq1	1.55831	1e-05	17.2496	0.77916	-0.249539
comp17869_c0_seq1	1.55597	1e-05	17.2475	0.77799	-0.251042
comp48540_c0_seq1	1.54336	1e-05	17.2357	0.771685	-0.259179
comp49695_c0_seq1	1.53564	1e-05	17.2285	0.767825	-0.264193
comp51310_c0_seq1	1.5351	1e-05	17.228	0.767555	-0.264545
comp48726_c0_seq1	1.53461	1e-05	17.2275	0.76731	-0.264864
comp45124_c1_seq1	1.53409	1e-05	17.227	0.76705	-0.265203
comp13797_c0_seq1	1.52531	1e-05	17.2187	0.76266	-0.270943
comp13440_c0_seq1	1.51989	1e-05	17.2136	0.75995	-0.274503
comp51338_c0_seq1	1.51832	1e-05	17.2121	0.759165	-0.275536
comp14491_c0_seq1	1.50442	1e-05	17.1988	0.752215	-0.284733
comp50580_c0_seq1	1.50204	1e-05	17.1966	0.751025	-0.286316
comp49968_c0_seq1	1.50079	1e-05	17.1954	0.7504	-0.287149
comp51499_c0_seq1	1.49208	1e-05	17.187	0.746045	-0.292969
comp15345_c0_seq1	1.49172	1e-05	17.1866	0.745865	-0.293211
comp17736_c0_seq1	1.49105	1e-05	17.186	0.74553	-0.29366
comp35300_c0_seq1	1.48522	1e-05	17.1803	0.742615	-0.297578
comp42046_c2_seq8	1.48336	1e-05	17.1785	0.741685	-0.298831
comp49966_c0_seq1	1.47827	1e-05	17.1736	0.73914	-0.302268
comp25482_c0_seq1	1.47273	1e-05	17.1681	0.73637	-0.306023
comp32822_c0_seq1	1.47168	1e-05	17.1671	0.735845	-0.306736
comp24011_c0_seq1	1.4714	1e-05	17.1668	0.735705	-0.306926
comp15171_c0_seq1	1.4708	1e-05	17.1662	0.735405	-0.307334
comp46410_c0_seq3	1.4577	1e-05	17.1533	0.728855	-0.31628
comp46952_c3_seq3	1.45606	1e-05	17.1517	0.728035	-0.317406
comp24218_c0_seq1	1.45316	1e-05	17.1488	0.726585	-0.3194
comp19310_c0_seq1	1.45316	1e-05	17.1488	0.726585	-0.3194
comp20765_c0_seq2	1.44465	1e-05	17.1404	0.72233	-0.325273
comp49370_c0_seq1	1.44351	1e-05	17.1392	0.72176	-0.326063
comp50871_c0_seq1	1.44202	1e-05	17.1377	0.721015	-0.327095
comp49123_c0_seq1	1.44134	1e-05	17.1371	0.720675	-0.327567
comp47110_c3_seq1	1.43815	1e-05	17.1339	0.71908	-0.329783
comp28067_c0_seq2	1.42585	1e-05	17.1215	0.71293	-0.338372
comp40660_c1_seq7	1.4192	1e-05	17.1147	0.709605	-0.343047
comp41110_c1_seq1	1.41478	1e-05	17.1102	0.707395	-0.346166
comp41878_c0_seq1	1.40823	1e-05	17.1035	0.70412	-0.350806
comp25426_c0_seq1	1.40657	1e-05	17.1018	0.70329	-0.351986
comp52527_c0_seq1	1.40219	1e-05	17.0973	0.7011	-0.355105
comp46728_c1_seq5	1.3929	1e-05	17.0877	0.696455	-0.361752
comp50505_c0_seq1	1.3917	1e-05	17.0865	0.695855	-0.362614
comp12322_c0_seq1	1.39135	1e-05	17.0861	0.69568	-0.362865
comp50446_c0_seq1	1.36395	1e-05	17.0574	0.68198	-0.382755
comp24339_c0_seq1	1.3598	1e-05	17.053	0.679905	-0.385802
comp51868_c0_seq1	1.3526	1e-05	17.0454	0.676305	-0.391111
comp32108_c0_seq1	1.35185	1e-05	17.0446	0.67593	-0.391666
comp49501_c0_seq1	1.34979	1e-05	17.0424	0.6749	-0.393191
comp52014_c0_seq1	1.34868	1e-05	17.0412	0.674345	-0.394013
comp50143_c0_seq1	1.34866	1e-05	17.0412	0.674335	-0.394028
comp42234_c0_seq1	1.34837	1e-05	17.0409	0.67419	-0.394243
comp16294_c0_seq1	1.34832	1e-05	17.0408	0.674165	-0.39428
comp36424_c0_seq4	1.34586	1e-05	17.0382	0.672935	-0.396107
comp20865_c0_seq1	1.33629	1e-05	17.0279	0.66815	-0.403243
comp46410_c0_seq7	1.33251	1e-05	17.0238	0.66626	-0.406075
comp12825_c0_seq1	1.3122	1e-05	17.0016	0.656105	-0.421434
comp13289_c0_seq1	1.29353	1e-05	16.981	0.64677	-0.435765
comp14817_c0_seq1	1.28073	1e-05	16.9666	0.64037	-0.445709
comp20141_c0_seq2	1.27764	1e-05	16.9631	0.638825	-0.448125
comp13824_c0_seq1	1.27506	1e-05	16.9602	0.637535	-0.450146
comp17541_c0_seq1	1.2748	1e-05	16.9599	0.637405	-0.45035
comp42234_c1_seq1	1.26841	1e-05	16.9527	0.63421	-0.455375
comp30290_c0_seq1	1.26041	1e-05	16.9435	0.63021	-0.461702
comp27983_c0_seq2	1.26035	1e-05	16.9435	0.63018	-0.46175
comp19459_c0_seq1	1.25873	1e-05	16.9416	0.62937	-0.463036
comp18054_c0_seq1	1.24231	1e-05	16.9227	0.62116	-0.476167
comp18294_c0_seq1	1.24148	1e-05	16.9217	0.620745	-0.476835
comp17504_c0_seq1	1.23922	1e-05	16.9191	0.619615	-0.478657
comp31728_c0_seq1	1.23259	1e-05	16.9113	0.6163	-0.484021
comp27319_c0_seq1	1.22579	1e-05	16.9034	0.6129	-0.489553
comp45680_c1_seq1	1.22134	1e-05	16.8981	0.610675	-0.49319
comp13340_c0_seq1	1.22029	1e-05	16.8969	0.61015	-0.49405
comp24828_c0_seq1	1.21959	1e-05	16.896	0.6098	-0.494624
comp31740_c0_seq1	1.21955	1e-05	16.896	0.60978	-0.494657
comp50599_c0_seq1	1.21941	1e-05	16.8958	0.60971	-0.494772
comp26089_c0_seq2	1.21561	1e-05	16.8913	0.60781	-0.497893
comp34896_c0_seq2	1.21514	1e-05	16.8908	0.607575	-0.49828
comp51634_c0_seq1	1.20412	1e-05	16.8776	0.602065	-0.50739
comp50554_c0_seq1	1.20269	1e-05	16.8759	0.60135	-0.508578
comp16073_c0_seq1	1.20109	1e-05	16.874	0.60055	-0.509909
comp49277_c0_seq1	1.20015	1e-05	16.8729	0.60008	-0.510692
comp50952_c0_seq1	1.17951	1e-05	16.8478	0.58976	-0.52804
comp13346_c0_seq2	1.16751	1e-05	16.8331	0.58376	-0.538265
comp18217_c0_seq1	1.15873	1e-05	16.8222	0.57937	-0.545814
comp33756_c0_seq3	1.15731	1e-05	16.8204	0.57866	-0.54704
comp50726_c0_seq1	1.15279	1e-05	16.8148	0.5764	-0.550953
comp43661_c1_seq3	1.13243	1e-05	16.7891	0.56622	-0.568773
comp32477_c0_seq1	1.1294	1e-05	16.7852	0.564705	-0.571452
comp50146_c0_seq1	1.12763	1e-05	16.7829	0.56382	-0.57302
comp17456_c0_seq1	1.12373	1e-05	16.7779	0.56187	-0.576485
comp51007_c0_seq1	1.11754	1e-05	16.77	0.558775	-0.582008
comp34576_c0_seq3	1.11336	1e-05	16.7646	0.556685	-0.585756
comp45032_c0_seq18	1.10606	1e-05	16.7551	0.553035	-0.592334
comp48230_c0_seq1	1.08753	1e-05	16.7307	0.54377	-0.609229
comp27824_c0_seq1	1.08748	1e-05	16.7306	0.543745	-0.609275
comp35312_c1_seq1	1.07779	1e-05	16.7177	0.5389	-0.618225
comp31684_c0_seq1	1.07453	1e-05	16.7133	0.53727	-0.621255
comp22226_c0_seq3	1.07393	1e-05	16.7125	0.53697	-0.621813
comp30992_c0_seq6	1.07379	1e-05	16.7124	0.5369	-0.621943
comp35989_c1_seq1	1.06206	1e-05	16.6965	0.531035	-0.632927
comp44947_c0_seq1	1.05984	1e-05	16.6935	0.529925	-0.63502
comp41588_c1_seq3	1.05357	1e-05	16.6849	0.52679	-0.640953
comp14004_c0_seq1	1.05155	1e-05	16.6822	0.52578	-0.642872
comp28995_c0_seq1	1.05078	1e-05	16.6811	0.525395	-0.643605
comp51501_c0_seq1	1.04574	1e-05	16.6742	0.522875	-0.648413
comp51776_c0_seq1	1.04062	1e-05	16.6671	0.520315	-0.653321
comp13563_c0_seq1	1.03367	1e-05	16.6574	0.51684	-0.660022
comp51663_c0_seq1	1.02944	1e-05	16.6515	0.514725	-0.664123
comp6162_c0_seq1	1.02737	1e-05	16.6486	0.51369	-0.666135
comp17165_c0_seq1	1.02204	1e-05	16.6411	0.511025	-0.671337
comp35606_c0_seq1	1.01485	1e-05	16.6309	0.50743	-0.678397
comp34979_c0_seq7	1.01352	1e-05	16.629	0.506765	-0.679708
comp23809_c0_seq1	1.01261	1e-05	16.6277	0.50631	-0.680606
comp19802_c0_seq2	1.01036	1e-05	16.6245	0.505185	-0.682831
comp45032_c0_seq15	1.00725	1e-05	16.6201	0.50363	-0.685913
comp47125_c0_seq9	0.998663	1e-05	16.6077	0.499337	-0.694475
comp23470_c0_seq1	0.997088	1e-05	16.6054	0.498549	-0.696053
comp14640_c0_seq1	0.996227	1e-05	16.6042	0.498119	-0.696917
comp13367_c0_seq1	0.990364	1e-05	16.5957	0.495187	-0.70282
comp52067_c0_seq1	0.988733	1e-05	16.5933	0.494372	-0.704468
comp29959_c0_seq2	0.983799	1e-05	16.5861	0.491905	-0.709471
comp19958_c0_seq2	0.983357	1e-05	16.5854	0.491683	-0.70992
comp12045_c0_seq2	0.977408	1e-05	16.5767	0.488709	-0.715988
comp22226_c0_seq2	0.974453	1e-05	16.5723	0.487231	-0.719016
comp15848_c0_seq1	0.960063	1e-05	16.5508	0.480036	-0.733893
comp13960_c0_seq1	0.952663	1e-05	16.5397	0.476336	-0.741631
comp31167_c0_seq1	0.948036	1e-05	16.5327	0.474023	-0.746499
comp45032_c0_seq17	0.947543	1e-05	16.5319	0.473776	-0.74702
comp53197_c0_seq1	0.946478	1e-05	16.5303	0.473244	-0.748144
comp14587_c0_seq1	0.944637	1e-05	16.5275	0.472324	-0.750091
comp53264_c0_seq1	0.942488	1e-05	16.5242	0.471249	-0.752369
comp30433_c0_seq3	0.92995	1e-05	16.5049	0.46498	-0.765761
comp26131_c0_seq2	0.924205	1e-05	16.4959	0.462108	-0.771958
comp17553_c0_seq1	0.923939	1e-05	16.4955	0.461975	-0.772246
comp33075_c0_seq3	0.921981	1e-05	16.4924	0.460996	-0.774367
comp50363_c0_seq1	0.912944	1e-05	16.4782	0.456477	-0.784217
comp24950_c0_seq1	0.904437	1e-05	16.4647	0.452224	-0.793579
comp55637_c0_seq1	0.90182	1e-05	16.4606	0.450915	-0.796476
comp54060_c0_seq1	0.899369	1e-05	16.4566	0.44969	-0.799198
comp35312_c0_seq1	0.895563	1e-05	16.4505	0.447786	-0.803439
comp12845_c0_seq2	0.889209	1e-05	16.4402	0.444609	-0.810559
comp28028_c1_seq1	0.886023	1e-05	16.4351	0.443016	-0.814148
comp13313_c0_seq1	0.884843	1e-05	16.4331	0.442427	-0.815481
comp55561_c0_seq1	0.884281	1e-05	16.4322	0.442146	-0.816116
comp34882_c0_seq1	0.867558	1e-05	16.4047	0.433784	-0.835209
comp8285_c0_seq1	0.862105	1e-05	16.3956	0.431057	-0.841514
comp29780_c0_seq3	0.860828	1e-05	16.3934	0.430419	-0.842996
comp34196_c0_seq1	0.860638	1e-05	16.3931	0.430324	-0.843217
comp22612_c0_seq1	0.854093	1e-05	16.3821	0.427051	-0.850851
comp12085_c0_seq2	0.853549	1e-05	16.3812	0.426779	-0.851488
comp15717_c0_seq1	0.851517	1e-05	16.3777	0.425764	-0.853871
comp34196_c1_seq1	0.850316	1e-05	16.3757	0.425163	-0.855283
comp12202_c0_seq1	0.833128	1e-05	16.3463	0.416569	-0.875703
comp13036_c0_seq1	0.828581	1e-05	16.3384	0.414295	-0.881176
comp35989_c1_seq2	0.826303	1e-05	16.3344	0.413156	-0.883929
comp13982_c0_seq2	0.822911	1e-05	16.3284	0.411461	-0.888042
comp13542_c0_seq1	0.817753	1e-05	16.3194	0.408882	-0.89433
comp32585_c0_seq2	0.816924	1e-05	16.3179	0.408467	-0.895344
comp23865_c0_seq1	0.809844	1e-05	16.3054	0.404927	-0.904048
comp4791_c0_seq1	0.809609	1e-05	16.3049	0.404809	-0.904339
comp41110_c0_seq3	0.80466	1e-05	16.2961	0.402335	-0.91047
comp56247_c0_seq1	0.798145	1e-05	16.2844	0.399077	-0.9186
comp30142_c0_seq3	0.794041	1e-05	16.2769	0.397025	-0.923755
comp52637_c0_seq1	0.787139	1e-05	16.2643	0.393574	-0.932485
comp40465_c2_seq1	0.787139	1e-05	16.2643	0.393574	-0.932485
comp24811_c0_seq1	0.770088	1e-05	16.2327	0.385049	-0.954385
comp16750_c0_seq1	0.766527	1e-05	16.226	0.383269	-0.959019
comp29035_c0_seq1	0.765001	1e-05	16.2232	0.382505	-0.961012
comp34003_c0_seq1	0.759466	1e-05	16.2127	0.379738	-0.968274
comp28440_c0_seq1	0.752333	1e-05	16.1991	0.376171	-0.97771
comp55369_c0_seq1	0.749656	1e-05	16.1939	0.374833	-0.981275
comp31167_c0_seq4	0.74648	1e-05	16.1878	0.373245	-0.98552
comp58445_c0_seq1	0.743695	1e-05	16.1824	0.371852	-0.989258
comp24728_c1_seq1	0.739701	1e-05	16.1747	0.369856	-0.994643
comp5533_c0_seq1	0.725021	1e-05	16.1457	0.362515	-1.01469
comp20962_c0_seq1	0.723342	1e-05	16.1424	0.361676	-1.01701
comp54575_c0_seq1	0.716137	1e-05	16.1279	0.358073	-1.02702
comp34882_c1_seq1	0.712367	1e-05	16.1203	0.356189	-1.0323
comp63082_c0_seq1	0.696036	1e-05	16.0869	0.348023	-1.05549
comp61365_c0_seq1	0.694695	1e-05	16.0841	0.347353	-1.05742
comp45395_c1_seq5	0.694633	1e-05	16.084	0.347322	-1.0575
comp55864_c0_seq1	0.693176	1e-05	16.0809	0.346593	-1.0596
comp29889_c0_seq1	0.67482	1e-05	16.0422	0.337415	-1.08644
comp16771_c0_seq1	0.674306	1e-05	16.0411	0.337158	-1.0872
comp35989_c0_seq1	0.667848	1e-05	16.0272	0.333929	-1.09683
comp13945_c0_seq1	0.667533	1e-05	16.0266	0.333771	-1.0973
comp5884_c0_seq1	0.663323	1e-05	16.0174	0.331666	-1.10363
comp25122_c0_seq1	0.662488	1e-05	16.0156	0.331249	-1.10488
comp35989_c0_seq2	0.662352	1e-05	16.0153	0.331181	-1.10509
comp24028_c0_seq2	0.659825	1e-05	16.0098	0.329917	-1.10891
comp5867_c0_seq1	0.602496	1e-05	15.8787	0.301253	-1.1998
comp32899_c0_seq1	0.601747	1e-05	15.8769	0.300878	-1.20105
comp34874_c0_seq3	0.587443	1e-05	15.8422	0.293727	-1.22511
comp23921_c0_seq2	0.581787	1e-05	15.8282	0.290899	-1.23478
comp27192_c0_seq2	0.580325	1e-05	15.8246	0.290168	-1.2373
comp13938_c0_seq1	0.575402	1e-05	15.8123	0.287706	-1.24582
comp61997_c0_seq1	0.573886	1e-05	15.8085	0.286948	-1.24845
comp876_c0_seq1	0.568791	1e-05	15.7956	0.284401	-1.25737
comp64129_c0_seq1	0.565328	1e-05	15.7868	0.282669	-1.26348
comp58802_c0_seq1	0.556193	1e-05	15.7633	0.278102	-1.27977
comp27025_c0_seq1	0.552456	1e-05	15.7536	0.276233	-1.28651
comp54326_c0_seq1	0.548026	1e-05	15.742	0.274018	-1.29456
comp10706_c1_seq1	0.545886	1e-05	15.7363	0.272948	-1.29847
comp30957_c0_seq1	0.542745	1e-05	15.728	0.271377	-1.30424
comp56599_c0_seq1	0.532539	1e-05	15.7006	0.266275	-1.32323
comp31903_c0_seq1	0.520147	1e-05	15.6666	0.260078	-1.34677
comp54235_c0_seq1	0.51182	1e-05	15.6433	0.255915	-1.36291
comp17892_c0_seq1	0.510581	1e-05	15.6399	0.255296	-1.36533
comp17496_c0_seq1	0.495365	1e-05	15.5962	0.247688	-1.39559
comp65750_c0_seq1	0.485936	1e-05	15.5685	0.242973	-1.4148
comp5414_c0_seq1	0.479037	1e-05	15.5478	0.239524	-1.4291
comp27866_c0_seq1	0.474077	1e-05	15.5328	0.237043	-1.43951
comp14269_c0_seq2	0.469433	1e-05	15.5186	0.234721	-1.44936
comp30163_c0_seq3	0.429233	1e-05	15.3895	0.214621	-1.53888
comp19035_c0_seq1	0.41128	1e-05	15.3278	0.205645	-1.5816
comp63334_c0_seq1	0.407428	1e-05	15.3143	0.203719	-1.59101
comp35570_c0_seq1	2257.59	3.76816	9.22671	1130.68	7.03057
comp35570_c1_seq1	2210.29	3.81622	9.17788	1107.05	7.00946
comp47645_c0_seq1	1959.83	5.06005	8.59736	982.445	6.89004
comp47643_c0_seq1	1953.6	5.06005	8.59277	979.33	6.88687
comp36669_c0_seq1	58.7746	0.381689	7.26665	29.5781	3.38704
comp42501_c1_seq1	120.589	0.936118	7.00919	60.7626	4.10697
comp42501_c1_seq2	78.4025	0.68781	6.83275	39.5452	3.67744
comp38423_c0_seq1	1646.9	15.1351	6.76571	831.018	6.72265
comp39315_c3_seq1	1313.93	12.2187	6.74865	663.074	6.49689
comp43649_c0_seq2	107.105	1.04016	6.68608	54.0726	3.99033
comp46184_c0_seq1	94.2641	0.962382	6.61395	47.6132	3.86311
comp46184_c0_seq4	181.882	1.91845	6.56692	91.9002	4.5207
comp43649_c0_seq3	179.948	1.91845	6.5515	90.9332	4.51013
comp46184_c0_seq2	110.487	1.18252	6.54587	55.8348	4.0224
comp46716_c1_seq2	21.2992	0.294581	6.17599	10.7969	2.37926
comp43649_c0_seq1	30.3773	0.428749	6.14672	15.403	2.73456
comp37381_c0_seq11	104.429	1.47423	6.14642	52.9516	3.96938
comp37032_c1_seq1	46.6981	0.722714	6.0138	23.7104	3.16591
comp44804_c1_seq2	96.5191	1.49687	6.01079	49.008	3.89198
comp38462_c2_seq1	822.021	12.8777	5.99623	417.449	6.03416
comp36186_c0_seq1	44.3698	0.699649	5.9868	22.5347	3.11506
comp43649_c1_seq1	30.5075	0.483017	5.98095	15.4953	2.74053
comp44804_c1_seq1	98.5327	1.57736	5.96502	50.055	3.91312
comp38462_c0_seq2	986.33	16.1969	5.92828	501.263	6.21713
comp38462_c2_seq2	695.061	11.6813	5.89487	353.371	5.86752
comp38462_c0_seq1	811.502	14.1418	5.84256	412.822	6.02302
comp44804_c0_seq2	96.2109	1.87704	5.67967	49.044	3.89272
comp43646_c2_seq2	99.8191	1.95502	5.67406	50.8871	3.92961
comp43646_c2_seq4	126.676	2.54939	5.63485	64.6127	4.16841
comp44804_c0_seq1	98.5089	1.98323	5.63433	50.2461	3.91693
comp37381_c0_seq7	131.587	2.72131	5.59557	67.1542	4.20699
comp46716_c0_seq5	11.6152	0.243567	5.57555	5.92938	1.77992
comp35368_c0_seq3	30.3842	0.680374	5.48085	15.5323	2.74292
comp42501_c1_seq3	78.2152	1.76122	5.4728	39.9882	3.68858
comp43646_c4_seq2	82.5398	1.86538	5.46755	42.2026	3.74248
comp42501_c1_seq4	79.2691	1.79957	5.46103	40.5343	3.70215
comp46716_c1_seq1	13.5	0.307246	5.45742	6.90362	1.93205
comp38853_c0_seq4	85.332	1.9489	5.45235	43.6405	3.77598
comp43646_c4_seq1	88.2589	2.09359	5.39769	45.1762	3.81057
comp38853_c0_seq2	82.6496	1.97376	5.38799	42.3117	3.74506
comp43646_c2_seq7	137.904	3.3172	5.37755	70.6106	4.25718
comp38853_c0_seq1	95.0125	2.29852	5.36934	48.6555	3.88477
comp46716_c0_seq2	13.4747	0.328606	5.35775	6.90165	1.93176
comp41119_c0_seq4	26.731	0.669913	5.3184	13.7005	2.61743
comp38413_c0_seq3	77.4692	1.96339	5.3022	39.7163	3.68176
comp44911_c0_seq5	67.4242	1.71763	5.29478	34.5709	3.54301
comp44911_c0_seq1	68.8027	1.77141	5.2795	35.2871	3.56352
comp43646_c2_seq5	92.5257	2.38229	5.27943	47.454	3.85976
comp38413_c0_seq2	74.3343	1.97376	5.23501	38.154	3.64163
comp38853_c0_seq3	83.5547	2.21889	5.23481	42.8868	3.75856
comp43646_c2_seq1	99.432	2.67557	5.21579	51.0538	3.93288
comp46716_c0_seq1	10.7532	0.290252	5.21131	5.52173	1.70869
comp38413_c0_seq1	80.2509	2.30694	5.12047	41.2789	3.72035
comp41347_c2_seq2	15.1269	0.441092	5.09989	7.784	2.05207
comp36801_c0_seq1	4605.94	134.516	5.09765	2370.23	7.77074
comp43241_c4_seq7	79.573	2.32859	5.09475	40.9508	3.71237
comp40999_c0_seq2	21.1719	0.624724	5.08279	10.8983	2.38861
comp43241_c4_seq3	69.143	2.04901	5.07658	35.596	3.57223
comp43241_c4_seq13	80.261	2.41237	5.05618	41.3367	3.72175
comp29885_c0_seq1	71.5592	2.1653	5.0465	36.8623	3.60719
comp43646_c2_seq8	41.8419	1.28932	5.02027	21.5656	3.0711
comp45589_c0_seq1	35.1698	1.08457	5.01914	18.1272	2.89741
comp37381_c0_seq3	74.9085	2.32859	5.0076	38.6185	3.65373
comp43241_c4_seq14	27.3523	0.851152	5.0061	14.1017	2.6463
comp41347_c0_seq1	17.3349	0.54764	4.98431	8.94127	2.19068
comp41347_c2_seq1	17.2692	0.54764	4.97883	8.90842	2.187
comp41119_c0_seq3	22.105	0.702169	4.97641	11.4036	2.43393
comp37381_c0_seq6	75.3694	2.41237	4.96546	38.8909	3.66076
comp44087_c0_seq2	7.13598	0.230159	4.95441	3.68307	1.30375
comp41119_c0_seq1	18.9018	0.609887	4.95384	9.75584	2.27787
comp12606_c0_seq1	74.9172	2.45702	4.93032	38.6871	3.65551
comp37381_c0_seq10	50.3508	1.69612	4.8917	26.0235	3.259
comp44796_c0_seq13	53.0152	1.78972	4.8886	27.4025	3.31063
comp46401_c0_seq3	28.2736	0.970217	4.865	14.6219	2.68252
comp43770_c0_seq3	7.08847	0.245152	4.85373	3.66681	1.29932
comp44087_c0_seq1	7.09347	0.246291	4.84806	3.66988	1.30016
comp44087_c0_seq3	6.91131	0.246291	4.81052	3.5788	1.27503
comp46401_c0_seq1	27.0987	0.966766	4.80891	14.0327	2.64139
comp12761_c0_seq1	75.0334	2.69102	4.80131	38.8622	3.66002
comp36800_c0_seq1	1755.32	63.084	4.79832	909.202	6.81257
comp43770_c0_seq2	6.98013	0.252456	4.78915	3.61629	1.28545
comp22177_c0_seq1	4.54012	0.16429	4.78841	2.35221	0.855353
comp30337_c0_seq1	119.331	4.35907	4.7748	61.845	4.12463
comp43649_c1_seq2	22.4161	0.8293	4.7565	11.6227	2.45296
comp36295_c0_seq1	355.948	13.2971	4.74248	184.623	5.21831
comp36295_c0_seq2	378.207	14.3105	4.72403	196.259	5.27943
comp15371_c0_seq1	52.0684	1.97643	4.71944	27.0224	3.29667
comp44087_c0_seq4	7.08996	0.269381	4.71806	3.67967	1.30282
comp35368_c0_seq4	25.3452	0.963742	4.71692	13.1545	2.57676
comp45755_c1_seq5	67.138	2.5587	4.71365	34.8484	3.55101
comp27042_c0_seq1	51.7388	1.97643	4.71028	26.8576	3.29055
comp37058_c0_seq1	33.6228	1.30423	4.68817	17.4635	2.86011
comp36295_c1_seq1	378.821	14.8175	4.67614	196.819	5.28229
comp43770_c0_seq1	7.02604	0.275726	4.6714	3.65088	1.29497
comp47790_c0_seq1	23.1432	0.910428	4.6679	12.0268	2.48714
comp45522_c0_seq3	380.007	15.0096	4.66207	197.508	5.28578
comp45277_c0_seq1	22.6446	0.90732	4.64141	11.776	2.46606
comp45277_c0_seq2	23.337	0.940097	4.63367	12.1385	2.49639
comp37115_c0_seq1	33.226	1.33996	4.63205	17.283	2.84972
comp44087_c0_seq5	6.64766	0.271128	4.6158	3.45939	1.24109
comp43241_c4_seq5	37.661	1.53995	4.61212	19.6005	2.97555
comp47776_c0_seq1	23.3515	0.959641	4.60488	12.1556	2.49779
comp35368_c0_seq2	20.914	0.860399	4.60332	10.8872	2.38759
comp42672_c0_seq8	68.2634	2.82829	4.59311	35.5458	3.57082
comp46401_c1_seq1	20.713	0.860211	4.5897	10.7866	2.37831
comp46401_c1_seq4	21.6595	0.904375	4.58194	11.2819	2.4232
comp42672_c0_seq5	64.8324	2.71293	4.57879	33.7727	3.51965
comp42672_c0_seq15	68.1584	2.86583	4.57187	35.5121	3.56987
comp46401_c1_seq3	30.2759	1.27505	4.56954	15.7755	2.75846
comp45652_c1_seq4	18.5819	0.784892	4.56526	9.6834	2.27041
comp42672_c0_seq1	64.1398	2.72553	4.55661	33.4327	3.50953
comp45364_c0_seq5	64.1103	2.74109	4.54773	33.4257	3.50932
comp13088_c0_seq1	36.2081	1.55508	4.54125	18.8816	2.93819
comp37381_c0_seq13	60.1236	2.60168	4.53042	31.3626	3.44562
comp36839_c1_seq1	1226.25	53.2958	4.52409	639.773	6.46111
comp24409_c0_seq2	4.08224	0.177981	4.51957	2.13011	0.756174
comp15018_c0_seq1	36.5599	1.59868	4.51531	19.0793	2.9486
comp45277_c1_seq30	26.1232	1.14562	4.51113	13.6344	2.6126
comp46401_c1_seq2	32.2373	1.41988	4.50489	16.8286	2.82308
comp45364_c0_seq3	62.7634	2.77268	4.50057	32.768	3.48945
comp41347_c0_seq2	14.4924	0.646364	4.4868	7.56938	2.02411
comp39676_c0_seq1	9.36049	0.417513	4.48669	4.889	1.58699
comp47728_c0_seq1	76.6652	3.42344	4.48505	40.0443	3.68999
comp36295_c1_seq2	279.868	12.5442	4.47965	146.206	4.98502
comp43824_c1_seq1	49.1876	2.21632	4.47206	25.702	3.24657
comp36839_c2_seq1	1167.63	52.693	4.46983	610.162	6.41372
comp46056_c0_seq11	54.4665	2.47635	4.45908	28.4714	3.3489
comp46420_c0_seq10	23.6279	1.0812	4.44979	12.3545	2.51402
comp46175_c0_seq14	11.558	0.529695	4.44759	6.04385	1.79904
comp40189_c0_seq1	9.40519	0.431303	4.44668	4.91825	1.59295
comp37475_c1_seq2	18.1008	0.831207	4.4447	9.466	2.24771
comp40189_c0_seq2	9.25928	0.425956	4.44212	4.84262	1.57746
comp38272_c0_seq2	1116.75	51.7062	4.43283	584.228	6.37029
comp45364_c0_seq4	61.7939	2.86889	4.4289	32.3314	3.47604
comp46420_c0_seq6	21.3793	0.993338	4.42779	11.1863	2.41469
comp42654_c3_seq8	8.65738	0.402434	4.42711	4.52991	1.5107
comp45755_c1_seq1	36.6778	1.70869	4.42394	19.1932	2.95456
comp42786_c0_seq12	18.4047	0.861055	4.41783	9.63288	2.26518
comp37701_c0_seq2	37.7126	1.78046	4.40472	19.7465	2.98298
comp37475_c0_seq1	15.8614	0.752481	4.39772	8.30694	2.11709
comp38255_c0_seq1	1133.61	54.0717	4.38991	593.841	6.38661
comp37475_c1_seq1	16.3	0.779356	4.38645	8.53968	2.14472
comp45565_c1_seq5	14.9766	0.719098	4.38038	7.84785	2.06024
comp45652_c1_seq5	16.4534	0.790713	4.37909	8.62206	2.15432
comp44796_c0_seq3	22.2354	1.0727	4.37354	11.654	2.45565
comp39854_c0_seq1	34.1289	1.64791	4.37228	17.8884	2.88415
comp44796_c0_seq15	22.0412	1.06588	4.37009	11.5535	2.44699
comp39854_c0_seq2	36.4955	1.78046	4.3574	19.138	2.95167
comp42654_c3_seq1	16.3063	0.796495	4.35562	8.5514	2.14609
comp37475_c0_seq2	16.9697	0.831207	4.35161	8.90045	2.1861
comp38272_c0_seq1	1201.28	58.8722	4.35084	630.076	6.44584
comp44480_c0_seq2	32.4278	1.59006	4.35008	17.0089	2.83374
comp45565_c1_seq7	13.3783	0.656275	4.34945	7.01729	1.94838
comp44480_c0_seq3	32.2745	1.58364	4.34908	16.9291	2.82903
comp37701_c0_seq1	31.5821	1.55097	4.34786	16.5665	2.80738
comp44480_c0_seq4	32.6123	1.61156	4.33889	17.1119	2.83978
comp39854_c0_seq3	38.9268	1.94729	4.32122	20.437	3.01735
comp45565_c1_seq6	13.0626	0.654006	4.31999	6.8583	1.92546
comp46175_c0_seq3	11.872	0.595971	4.31618	6.23399	1.83002
comp46503_c1_seq2	18.2104	0.914881	4.31503	9.56264	2.25786
comp38255_c0_seq2	1202.8	60.6185	4.31049	631.709	6.44843
comp46175_c0_seq4	9.36275	0.47571	4.29878	4.91923	1.59315
comp47780_c0_seq1	25.6924	1.30611	4.29799	13.4993	2.60263
comp42786_c0_seq10	60.2878	3.08677	4.2877	31.6873	3.45592
comp47807_c0_seq1	50.566	2.59573	4.28396	26.5809	3.28019
comp46142_c0_seq9	9.36996	0.48452	4.27341	4.92724	1.59478
comp46401_c0_seq4	13.6864	0.709954	4.26887	7.19818	1.97383
comp46056_c0_seq3	62.559	3.24614	4.26842	32.9026	3.49355
comp42750_c0_seq1	36.2	1.89796	4.25347	19.049	2.94701
comp46056_c0_seq18	63.1102	3.3196	4.24879	33.2149	3.503
comp46175_c0_seq16	10.7283	0.570995	4.2318	5.64965	1.73159
comp42750_c0_seq2	36.89	1.98964	4.21265	19.4398	2.96732
comp21616_c0_seq2	83.1777	4.53221	4.19791	43.855	3.78089
comp46175_c0_seq2	8.18396	0.447195	4.19382	4.31558	1.46223
comp42786_c0_seq8	21.5003	1.18167	4.18546	11.341	2.42842
comp42654_c3_seq3	68.6343	3.78293	4.18135	36.2086	3.5893
comp42786_c0_seq1	68.8348	3.79461	4.18111	36.3147	3.59222
comp42786_c0_seq5	54.8913	3.03175	4.17835	28.9615	3.36597
comp42654_c3_seq12	54.8224	3.03175	4.17654	28.9271	3.36478
comp46056_c1_seq3	67.3723	3.74661	4.1685	35.5595	3.57121
comp28966_c0_seq2	32.4174	1.80556	4.16625	17.1115	2.83975
comp46056_c1_seq8	67.9449	3.80656	4.15781	35.8757	3.58006
comp47588_c0_seq2	10.7294	0.601408	4.15708	5.6654	1.73438
comp42299_c1_seq15	23.3506	1.31605	4.14917	12.3333	2.5123
comp42654_c3_seq11	7.0503	0.39763	4.14819	3.72397	1.31479
comp42786_c0_seq3	46.0441	2.5994	4.14677	24.3218	3.19137
comp45180_c1_seq6	100.555	5.68454	4.1448	53.1198	3.97255
comp46142_c0_seq6	8.83846	0.501844	4.13848	4.67015	1.54119
comp46056_c1_seq6	64.9039	3.70374	4.13125	34.3038	3.53526
comp46056_c1_seq5	65.4676	3.76434	4.12031	34.616	3.54432
comp42033_c0_seq4	6.31939	0.363726	4.11886	3.34156	1.20644
comp39186_c0_seq2	71.1203	4.09731	4.11751	37.6088	3.62724
comp44622_c0_seq1	27.18	1.57269	4.11124	14.3763	2.66558
comp44622_c0_seq3	27.3853	1.59006	4.10625	14.4877	2.6733
comp44622_c0_seq2	27.672	1.60853	4.10461	14.6403	2.68378
comp46503_c1_seq1	22.8057	1.32929	4.10067	12.0675	2.49052
comp45180_c1_seq5	188.158	11.013	4.09467	99.5855	4.60102
comp46175_c0_seq8	7.25209	0.425059	4.09266	3.83857	1.3451
comp38354_c0_seq4	13.8268	0.815	4.08452	7.3209	1.99073
comp12645_c0_seq1	9.46425	0.56329	4.07054	5.01377	1.61219
comp46175_c0_seq1	7.16462	0.427428	4.06714	3.79602	1.33395
comp46142_c0_seq14	7.18862	0.430057	4.06312	3.80934	1.33746
comp38354_c0_seq1	18.0048	1.07791	4.06207	9.54135	2.25564
comp45078_c2_seq5	21.55	1.29232	4.05965	11.4212	2.43547
comp42786_c0_seq2	55.2144	3.31231	4.05913	29.2634	3.37634
comp39186_c0_seq1	71.8126	4.31533	4.05669	38.064	3.63927
comp45180_c1_seq2	75.8422	4.58537	4.04789	40.2138	3.69421
comp42786_c0_seq9	44.7462	2.71193	4.04437	23.7291	3.1667
comp16018_c0_seq1	36.0683	2.18841	4.04278	19.1284	2.95117
comp43917_c0_seq54	61.4032	3.72655	4.0424	32.5649	3.48323
comp44911_c0_seq2	114.356	6.9437	4.04168	60.6499	4.10512
comp46175_c0_seq11	7.30213	0.446215	4.03251	3.87417	1.35433
comp42033_c1_seq1	5.93666	0.363726	4.02873	3.15019	1.14746
comp28942_c0_seq1	27.3716	1.67714	4.0286	14.5244	2.67583
comp46175_c0_seq13	9.77001	0.600195	4.02486	5.1851	1.64579
comp33425_c0_seq1	29.102	1.79117	4.02214	15.4466	2.73739
comp37923_c1_seq1	19.8224	1.22838	4.0123	10.5254	2.35379
comp46400_c0_seq6	22.9958	1.43473	4.00252	12.2153	2.50269
comp42057_c0_seq1	10.9128	0.681075	4.00206	5.79694	1.75733
comp46400_c0_seq4	23.3579	1.46365	3.99627	12.4108	2.51857
comp28942_c0_seq2	29.9168	1.87771	3.99391	15.8973	2.76615
comp39091_c0_seq1	63.2385	3.97698	3.99106	33.6077	3.51476
comp47897_c0_seq1	57.498	3.61704	3.99063	30.5575	3.41961
comp38015_c0_seq1	41.7423	2.62923	3.9888	22.1858	3.09945
comp42786_c0_seq4	55.0054	3.46557	3.98841	29.2355	3.37538
comp45180_c1_seq7	68.8238	4.33824	3.98773	36.581	3.59953
comp28966_c0_seq1	29.7628	1.87771	3.98646	15.8203	2.76129
comp42534_c0_seq1	10.769	0.680267	3.98464	5.72463	1.74478
comp46151_c0_seq6	27.2581	1.72453	3.98241	14.4913	2.67355
comp43044_c0_seq3	6.18482	0.391414	3.98196	3.28812	1.19032
comp38354_c0_seq5	14.8973	0.943903	3.98027	7.9206	2.06947
comp47588_c0_seq3	15.3093	0.971762	3.97766	8.14053	2.09686
comp47588_c0_seq1	10.6633	0.677953	3.97532	5.67063	1.7353
comp37488_c0_seq8	4.81359	0.307458	3.96865	2.56052	0.940212
comp38354_c0_seq6	16.0826	1.02782	3.96784	8.55521	2.14654
comp42786_c0_seq15	85.2981	5.45831	3.96599	45.3782	3.81503
comp44227_c0_seq3	28.4394	1.82014	3.96577	15.1298	2.71666
comp44796_c0_seq10	19.14	1.22558	3.96505	10.1828	2.3207
comp46503_c0_seq3	18.4137	1.17983	3.96413	9.79677	2.28205
comp45281_c5_seq6	7.42686	0.475879	3.96409	3.95137	1.37406
comp44796_c0_seq5	19.0103	1.2182	3.96396	10.1143	2.31395
comp46771_c0_seq12	24.3172	1.56395	3.95871	12.9406	2.56037
comp44796_c0_seq1	19.2941	1.24383	3.9553	10.269	2.32913
comp48185_c0_seq1	7.04038	0.45388	3.95527	3.74713	1.32099
comp44796_c0_seq6	19.0083	1.22634	3.9542	10.1173	2.31425
comp37381_c0_seq19	24.2941	1.56815	3.95347	12.9311	2.55964
comp45180_c1_seq8	67.1275	4.33543	3.95266	35.7315	3.57603
comp46957_c0_seq2	5.84512	0.378685	3.94816	3.1119	1.13523
comp44796_c0_seq12	19.1527	1.24146	3.94744	10.1971	2.3221
comp45755_c1_seq4	33.8672	2.19578	3.94708	18.0315	2.89212
comp44796_c0_seq11	19.2803	1.25205	3.94476	10.2662	2.32885
comp39091_c0_seq2	64.1399	4.17107	3.94273	34.1555	3.53092
comp38181_c0_seq1	40.7144	2.65004	3.94145	21.6822	3.07649
comp33904_c0_seq1	6.82201	0.445658	3.93619	3.63383	1.29029
comp39399_c0_seq2	126.604	8.31675	3.92816	67.4604	4.21154
comp21616_c0_seq1	47.4223	3.12637	3.92301	25.2743	3.22979
comp40717_c0_seq3	126.513	8.34516	3.9222	67.4291	4.21108
comp36951_c1_seq1	109.215	7.21114	3.9208	58.2131	4.06411
comp46142_c0_seq18	6.39654	0.422579	3.92	3.40956	1.22658
comp38354_c0_seq2	23.1793	1.53153	3.91979	12.3554	2.51409
comp43251_c0_seq1	80.3145	5.30704	3.91968	42.8108	3.75679
comp42846_c0_seq1	79.8177	5.2854	3.91662	42.5515	3.75072
comp42033_c0_seq1	5.03505	0.333763	3.91511	2.68441	0.98746
comp43251_c0_seq2	80.7845	5.35923	3.91398	43.0719	3.76287
comp46142_c0_seq4	6.47168	0.429661	3.91287	3.45067	1.23857
comp44227_c0_seq4	28.4549	1.89064	3.91173	15.1728	2.7195
comp44911_c0_seq4	322.448	21.4457	3.91031	171.947	5.14719
comp40389_c0_seq2	20.2311	1.34661	3.90917	10.7889	2.37851
comp46771_c0_seq15	23.576	1.57078	3.90777	12.5734	2.53158
comp36345_c1_seq4	104.157	6.94722	3.90618	55.5521	4.01732
comp40717_c0_seq4	115.4	7.70416	3.90486	61.5521	4.11988
comp36951_c1_seq2	150.18	10.0347	3.90362	80.1073	4.38337
comp44899_c1_seq3	141.138	9.43438	3.90303	75.2862	4.3213
comp38437_c0_seq2	688.283	46.0782	3.90085	367.181	5.90585
comp43241_c4_seq11	24.8716	1.66616	3.8999	13.2689	2.58542
comp45807_c0_seq1	60.1874	4.04639	3.89475	32.1169	3.46938
comp45180_c0_seq3	77.5444	5.21917	3.89313	41.3818	3.72284
comp18714_c0_seq1	34.3236	2.31428	3.89057	18.3189	2.90794
comp36345_c1_seq3	141.816	9.56208	3.89055	75.689	4.32663
comp45807_c1_seq1	60.3083	4.08075	3.88545	32.1945	3.4718
comp45180_c1_seq3	71.0412	4.82011	3.88152	37.9307	3.63576
comp36345_c1_seq1	105.132	7.14223	3.87968	56.1371	4.0278
comp36951_c1_seq4	154.007	10.4658	3.87924	82.2364	4.4096
comp44899_c1_seq2	315.727	21.478	3.87775	168.602	5.12754
comp46716_c0_seq4	8.84618	0.603239	3.87425	4.72471	1.55281
comp40717_c0_seq5	126.02	8.5996	3.87324	67.3098	4.20931
comp45180_c0_seq4	72.7322	4.96751	3.872	38.8499	3.6597
comp39399_c0_seq1	126.201	8.62576	3.87093	67.4134	4.21084
comp36345_c1_seq2	145.68	9.96542	3.86973	77.8227	4.35443
comp44911_c0_seq3	370.791	25.439	3.86549	198.115	5.28885
comp45180_c0_seq1	71.3162	4.90428	3.86212	38.1102	3.64048
comp41901_c0_seq1	21.4611	1.4812	3.85689	11.4711	2.43984
comp34438_c0_seq1	26.4143	1.82602	3.85454	14.1202	2.6476
comp37355_c0_seq8	6.76519	0.46895	3.85062	3.61707	1.28566
comp34007_c0_seq1	22.0403	1.53257	3.84612	11.7864	2.46695
comp18897_c0_seq1	28.4123	1.98232	3.84125	15.1973	2.72112
comp45180_c1_seq1	62.4529	4.35756	3.84118	33.4052	3.50871
comp46420_c0_seq8	21.6072	1.51235	3.83665	11.5598	2.44753
comp45180_c1_seq4	194.794	13.6521	3.83475	104.223	4.64653
comp43044_c0_seq5	5.45869	0.384672	3.82685	2.92168	1.07216
comp46420_c0_seq2	20.2893	1.43003	3.8266	10.8597	2.38506
comp45281_c5_seq2	7.24811	0.512638	3.82159	3.88037	1.35593
comp46420_c0_seq7	21.461	1.52398	3.8158	11.4925	2.44169
comp22449_c0_seq1	45.3782	3.23086	3.81201	24.3045	3.19066
comp44227_c1_seq1	41.937	2.9897	3.81015	22.4633	3.11189
comp46957_c0_seq1	6.06119	0.43305	3.807	3.24712	1.17777
comp46267_c0_seq1	128.532	9.19017	3.80589	68.8611	4.23209
comp42654_c3_seq2	55.4651	3.97701	3.80182	29.7211	3.39186
comp44899_c1_seq1	355.243	25.4742	3.8017	190.359	5.24891
comp38437_c0_seq1	495.189	35.5395	3.80048	265.364	5.5811
comp46420_c0_seq3	21.0158	1.51028	3.79859	11.263	2.42153
comp34007_c0_seq2	21.0862	1.52349	3.79085	11.3048	2.42523
comp45180_c0_seq2	75.3636	5.48999	3.77899	40.4268	3.69949
comp38081_c0_seq1	649.511	47.5706	3.77121	348.541	5.85376
comp45550_c0_seq15	9.67655	0.709198	3.77023	5.19287	1.64729
comp46922_c0_seq11	7.05187	0.518881	3.76453	3.78538	1.33115
comp43923_c0_seq6	126.709	9.42188	3.74936	68.0654	4.22047
comp45550_c0_seq21	9.36943	0.698742	3.74513	5.03409	1.61623
comp23611_c0_seq1	43.925	3.27899	3.74372	23.602	3.16133
comp44779_c0_seq1	129.336	9.6684	3.7417	69.5022	4.24136
comp18862_c0_seq1	308.797	23.1405	3.73817	165.969	5.1118
comp46420_c0_seq4	18.885	1.41952	3.73377	10.1523	2.3177
comp19070_c0_seq1	319.994	24.1008	3.73089	172.047	5.14777
comp42654_c3_seq5	23.3138	1.75612	3.73072	12.535	2.52852
comp46834_c0_seq5	15.8607	1.20072	3.72348	8.53071	2.14367
comp39370_c0_seq1	185.375	14.0652	3.72024	99.7201	4.60237
comp42033_c1_seq3	4.39762	0.333763	3.71983	2.36569	0.86107
comp43923_c0_seq26	132.502	10.0738	3.71733	71.2879	4.26673
comp43044_c0_seq2	4.54778	0.345852	3.71694	2.44682	0.894788
comp42846_c0_seq2	68.7411	5.2377	3.71417	36.9894	3.61063
comp41831_c0_seq2	184.482	14.0574	3.71408	99.2697	4.59784
comp47253_c0_seq2	18.8524	1.44319	3.70742	10.1478	2.31726
comp43352_c5_seq1	12.0199	0.920881	3.70627	6.47039	1.86724
comp42936_c0_seq6	3.55544	0.27322	3.70189	1.91433	0.649368
comp37355_c0_seq5	6.99981	0.538599	3.70003	3.7692	1.32686
comp44779_c0_seq2	135.789	10.4624	3.69808	73.1257	4.29218
comp43923_c0_seq18	104.343	8.04018	3.69796	56.1916	4.02877
comp30009_c0_seq1	17.6664	1.36156	3.69768	9.51398	2.25276
comp40916_c0_seq3	7.81422	0.602573	3.69689	4.2084	1.43708
comp30688_c0_seq2	48.3776	3.73155	3.69649	26.0546	3.26019
comp44227_c0_seq1	29.6074	2.28729	3.69425	15.9473	2.76929
comp45959_c0_seq12	3.73726	0.289589	3.6899	2.01342	0.699837
comp46400_c0_seq3	22.0025	1.70619	3.68882	11.8543	2.47269
comp42654_c3_seq9	48.169	3.73834	3.68764	25.9537	3.25631
comp37355_c0_seq12	6.53274	0.507114	3.68731	3.51993	1.25844
comp37488_c0_seq13	10.5547	0.819614	3.6868	5.68716	1.73821
comp45550_c0_seq5	9.12284	0.709198	3.68522	4.91602	1.5925
comp45652_c1_seq18	12.099	0.943172	3.68122	6.52109	1.87504
comp42112_c0_seq2	9.49791	0.743392	3.67542	5.12065	1.63328
comp37381_c0_seq1	37.6579	2.94846	3.67492	20.3032	3.01078
comp46545_c0_seq14	8.72011	0.683451	3.67344	4.70178	1.54794
comp37355_c0_seq11	10.4503	0.819614	3.67246	5.63496	1.72899
comp46361_c0_seq41	26.4248	2.07378	3.67156	14.2493	2.65671
comp45522_c0_seq4	242.995	19.0867	3.67029	131.041	4.87551
comp46834_c0_seq6	16.5726	1.30219	3.66979	8.9374	2.19024
comp43241_c4_seq10	31.1625	2.45024	3.66882	16.8064	2.82176
comp46361_c0_seq35	26.8935	2.11644	3.66755	14.505	2.67449
comp46771_c0_seq2	23.17	1.82395	3.66712	12.497	2.52549
comp46559_c1_seq11	12.1413	0.955821	3.66704	6.54856	1.87925
comp37355_c0_seq6	8.43859	0.664585	3.66648	4.55159	1.51548
comp37355_c0_seq10	7.73279	0.609757	3.66468	4.17127	1.42822
comp43044_c0_seq1	4.3843	0.346533	3.66128	2.36542	0.860954
comp44779_c0_seq5	106.735	8.43812	3.66097	57.5866	4.05329
comp42124_c0_seq1	473.526	37.5102	3.65809	255.518	5.54329
comp42225_c1_seq2	21.0985	1.6769	3.65327	11.3877	2.43253
comp38011_c0_seq1	653.686	51.9977	3.65208	352.842	5.86602
comp43352_c5_seq8	10.9662	0.872356	3.652	5.91928	1.77821
comp38011_c1_seq1	650.182	51.7299	3.65177	350.956	5.86066
comp45755_c1_seq3	28.2881	2.25127	3.65138	15.2697	2.72587
comp46545_c0_seq5	8.9108	0.709198	3.65129	4.81	1.5707
comp42936_c0_seq1	4.40507	0.350686	3.65091	2.37788	0.866208
comp42786_c0_seq14	49.06	3.9112	3.64886	26.4856	3.2766
comp47930_c0_seq1	26.7859	2.13584	3.6486	14.4609	2.67145
comp37488_c0_seq4	10.0607	0.804013	3.64537	5.43236	1.69237
comp28999_c0_seq1	48.2139	3.85611	3.64423	26.035	3.25944
comp46400_c0_seq2	21.4914	1.7189	3.6442	11.6052	2.45145
comp44798_c0_seq2	43.4785	3.49312	3.63771	23.4858	3.1564
comp37488_c0_seq1	9.00327	0.723419	3.63755	4.86334	1.58173
comp44077_c1_seq31	6.44273	0.518146	3.63624	3.48044	1.24716
comp44276_c0_seq2	11.4401	0.920881	3.63494	6.18049	1.8214
comp39541_c0_seq1	15.1367	1.2186	3.63475	8.17765	2.1014
comp40661_c0_seq1	86.0913	6.9381	3.63325	46.5147	3.83977
comp37355_c0_seq4	9.9724	0.804013	3.63265	5.38821	1.68421
comp46894_c0_seq2	5.84871	0.472769	3.62891	3.16074	1.15081
comp39232_c0_seq1	11.8232	0.956044	3.6284	6.38962	1.85468
comp43044_c0_seq4	5.77004	0.466747	3.62787	3.11839	1.13732
comp43102_c1_seq19	19.2324	1.558	3.62577	10.3952	2.34134
comp45076_c0_seq3	19.0058	1.54214	3.62343	10.274	2.32961
comp45522_c0_seq2	461.528	37.4552	3.62318	249.492	5.51943
comp44360_c0_seq2	5.45888	0.443053	3.62305	2.95097	1.08213
comp37355_c0_seq1	8.90699	0.723419	3.62203	4.8152	1.57178
comp40332_c0_seq1	82.6342	6.73067	3.61792	44.6824	3.79958
comp38142_c0_seq1	4.04907	0.330437	3.61514	2.18975	0.783789
comp39541_c0_seq2	14.8026	1.20811	3.61503	8.00535	2.08011
comp47212_c3_seq13	118.931	9.70921	3.61463	64.3201	4.16387
comp42225_c1_seq5	30.1051	2.45817	3.61435	16.2816	2.79004
comp44360_c0_seq3	5.26588	0.430428	3.61283	2.84815	1.04667
comp42166_c0_seq1	3.42304	0.279981	3.61188	1.85151	0.616002
comp29554_c0_seq1	50.7227	4.15274	3.6105	27.4377	3.31192
comp47651_c0_seq1	25.0211	2.05474	3.60612	13.5379	2.60549
comp44133_c0_seq6	18.8228	1.558	3.59471	10.1904	2.32145
comp39231_c0_seq3	3.45914	0.286934	3.59162	1.87304	0.627561
comp47648_c0_seq1	25.1049	2.08328	3.59104	13.5941	2.60964
comp46713_c0_seq4	8.02023	0.665786	3.59051	4.34301	1.46857
comp44360_c0_seq1	5.62402	0.466877	3.59049	3.04545	1.11365
comp46056_c0_seq26	47.2101	3.91975	3.59026	25.5649	3.24122
comp37880_c0_seq2	3.44837	0.286934	3.58712	1.86765	0.624682
comp12779_c0_seq1	6.03646	0.502636	3.58612	3.26955	1.18465
comp37488_c0_seq3	6.99343	0.582685	3.58521	3.78806	1.33185
comp46056_c0_seq12	47.7726	3.98156	3.58478	25.8771	3.25336
comp31770_c0_seq1	6.14733	0.513141	3.58253	3.33024	1.20304
comp41564_c1_seq1	128.298	10.7101	3.58245	69.5041	4.24139
comp46056_c0_seq4	48.1983	4.02491	3.58195	26.1116	3.26238
comp37355_c0_seq2	6.97623	0.582685	3.58166	3.77946	1.32958
comp38675_c0_seq1	334.802	27.9787	3.58091	181.39	5.20065
comp12617_c0_seq2	6.49131	0.542662	3.58038	3.51699	1.2576
comp46834_c0_seq1	9.20904	0.770956	3.57833	4.99	1.60744
comp38675_c0_seq2	331.358	27.7429	3.5782	179.55	5.19046
comp42225_c1_seq3	19.7599	1.65543	3.5773	10.7077	2.37096
comp42112_c0_seq1	10.4817	0.87839	3.57687	5.68004	1.73696
comp46894_c0_seq1	5.80168	0.486534	3.57586	3.14411	1.14553
comp46894_c0_seq4	5.31192	0.445914	3.5744	2.87892	1.05741
comp46142_c0_seq20	5.4072	0.453988	3.57416	2.93059	1.07521
comp44700_c0_seq2	4.87019	0.408949	3.57399	2.63957	0.970616
comp40898_c0_seq1	15.7395	1.32209	3.5735	8.53079	2.14368
comp47932_c0_seq1	27.7291	2.33	3.573	15.0296	2.71002
comp46056_c0_seq13	47.5062	3.99799	3.57077	25.7521	3.24852
comp28162_c0_seq1	38.2009	3.21821	3.56928	20.7096	3.0306
comp45805_c1_seq1	226.47	19.1316	3.56529	122.801	4.81056
comp46678_c1_seq8	32.0902	2.71114	3.56516	17.4007	2.85651
comp46056_c0_seq7	48.4909	4.10156	3.56347	26.2962	3.26943
comp44276_c0_seq3	11.3748	0.966789	3.5565	6.17079	1.81983
comp44276_c0_seq5	6.11778	0.522677	3.54902	3.32023	1.20003
comp42112_c0_seq3	8.36515	0.716678	3.54499	4.54091	1.51313
comp46175_c1_seq4	4.63842	0.397888	3.5432	2.51815	0.923526
comp40920_c0_seq1	14.2334	1.22594	3.53732	7.72967	2.04507
comp47756_c0_seq1	96.8245	8.36845	3.53234	52.5965	3.96265
comp42185_c3_seq18	37.7703	3.26666	3.53136	20.5185	3.02133
comp47779_c0_seq1	92.4565	8.00461	3.52987	50.2306	3.91662
comp42225_c1_seq6	19.5029	1.69284	3.52617	10.5979	2.36065
comp46056_c0_seq27	45.5119	3.95497	3.52451	24.7334	3.20816
comp46032_c0_seq6	33.833	2.94083	3.52414	18.3869	2.91164
comp33267_c1_seq1	6.02011	0.523712	3.52294	3.27191	1.18537
comp33422_c0_seq1	5.74408	0.500744	3.51993	3.12241	1.13861
comp24051_c0_seq2	6.69103	0.584228	3.51762	3.63763	1.29133
comp40916_c0_seq4	10.617	0.927544	3.51682	5.77227	1.75307
comp44899_c1_seq4	205.737	17.9774	3.51654	111.857	4.71722
comp39231_c0_seq2	3.28346	0.286934	3.51643	1.7852	0.579529
comp44668_c0_seq4	11.1333	0.974638	3.51387	6.05397	1.80071
comp44796_c0_seq7	13.0751	1.145	3.5134	7.11005	1.96151
comp37641_c0_seq1	40.2982	3.5359	3.51057	21.917	3.08726
comp30967_c0_seq1	7.64781	0.671968	3.50858	4.15989	1.42549
comp38838_c0_seq2	10.7182	0.94212	3.50801	5.83016	1.76304
comp37880_c0_seq1	3.2612	0.286934	3.50661	1.77407	0.573275
comp40827_c0_seq2	10.5826	0.932622	3.50426	5.75761	1.75052
comp46175_c1_seq9	4.60352	0.405761	3.50404	2.50464	0.918145
comp37679_c0_seq1	6.34837	0.559584	3.50396	3.45398	1.23953
comp44700_c0_seq1	4.72264	0.416867	3.50193	2.56975	0.94381
comp42845_c1_seq19	6.41991	0.567529	3.49979	3.49372	1.25097
comp39870_c2_seq2	25.6577	2.27176	3.49751	13.9647	2.63653
comp39870_c2_seq4	25.845	2.29245	3.49492	14.0687	2.64395
comp44668_c0_seq3	12.5741	1.11549	3.49471	6.8448	1.92349
comp39483_c0_seq1	25.866	2.29899	3.49198	14.0825	2.64493
comp42185_c3_seq11	39.0335	3.47321	3.49037	21.2534	3.05651
comp46032_c0_seq9	32.6397	2.90946	3.4878	17.7746	2.87777
comp46151_c0_seq9	15.4705	1.38046	3.4863	8.42548	2.13126
comp44668_c0_seq8	12.2227	1.09072	3.48621	6.65671	1.89563
comp46032_c0_seq14	33.692	3.01336	3.48296	18.3527	2.90978
comp12617_c0_seq1	21.4507	1.92148	3.48073	11.6861	2.4584
comp30967_c0_seq3	7.01638	0.629827	3.4777	3.8231	1.34106
comp46032_c0_seq4	32.3218	2.90475	3.47602	17.6133	2.86865
comp37381_c0_seq5	18.9479	1.70328	3.47565	10.3256	2.33463
comp42490_c0_seq15	15.0594	1.35725	3.47191	8.20833	2.10515
comp45180_c1_seq9	46.7698	4.21582	3.47169	25.4928	3.2384
comp21901_c0_seq1	5.68128	0.513108	3.46888	3.09719	1.1305
comp37381_c0_seq12	27.0534	2.45024	3.46481	14.7518	2.69137
comp42118_c0_seq3	12.3832	1.12158	3.46478	6.75239	1.9099
comp39483_c0_seq2	23.8556	2.16518	3.46177	13.0104	2.56575
comp37129_c0_seq1	5.71668	0.520587	3.45697	3.11863	1.13739
comp39870_c2_seq6	24.1029	2.19506	3.45687	13.149	2.57634
comp46142_c0_seq16	5.06517	0.463267	3.45069	2.76422	1.01676
comp38787_c0_seq1	288.299	26.4008	3.44891	157.35	5.05847
comp46361_c0_seq12	20.5227	1.88351	3.44572	11.2031	2.41619
comp46056_c0_seq20	45.7538	4.20329	3.4443	24.9785	3.21802
comp44668_c0_seq6	15.4115	1.41605	3.44406	8.41377	2.12987
comp32552_c0_seq1	17.1012	1.57663	3.43918	9.33892	2.23419
comp38787_c0_seq2	287.585	26.519	3.43889	157.052	5.05658
comp43950_c1_seq19	31.5258	2.90935	3.43776	17.2176	2.84593
comp45180_c1_seq11	73.4438	6.78467	3.43629	40.1142	3.69173
comp37488_c0_seq7	8.20796	0.758441	3.43591	4.4832	1.50034
comp48169_c0_seq1	4.22973	0.391779	3.43245	2.31075	0.837574
comp45320_c2_seq17	39.7449	3.68223	3.43212	21.7136	3.07794
comp32069_c0_seq1	31.7227	2.94029	3.43149	17.3315	2.85253
comp39021_c0_seq1	10.1813	0.944093	3.43085	5.5627	1.71608
comp43917_c0_seq20	256.203	23.7602	3.43067	139.982	4.94151
comp46834_c0_seq2	7.93699	0.736891	3.42907	4.33694	1.46717
comp39483_c0_seq4	26.8805	2.49788	3.42778	14.6892	2.68711
comp43009_c0_seq2	20.1163	1.86968	3.4275	10.993	2.39726
comp46057_c1_seq5	5.482	0.50978	3.42676	2.99589	1.09724
comp36457_c0_seq1	13.5622	1.26437	3.4231	7.41329	2.00327
comp30688_c0_seq1	37.5322	3.50063	3.42244	20.5164	3.02123
comp46834_c0_seq4	13.8948	1.29629	3.42208	7.59555	2.02756
comp45550_c0_seq10	7.80255	0.730205	3.41757	4.26638	1.45077
comp28411_c0_seq1	38.4766	3.60335	3.41657	21.04	3.04642
comp42936_c0_seq7	3.30911	0.310431	3.4141	1.80977	0.5932
comp46032_c0_seq7	31.3987	2.94627	3.41374	17.1725	2.84331
comp46175_c1_seq1	4.44113	0.417368	3.41153	2.42925	0.887582
comp44668_c0_seq5	15.2446	1.43326	3.41093	8.33893	2.12093
comp46175_c1_seq3	4.46175	0.419552	3.41069	2.44065	0.892265
comp44673_c0_seq1	37.0177	3.48189	3.41027	20.2498	3.00814
comp44798_c0_seq1	37.0108	3.48189	3.41	20.2463	3.00797
comp44668_c0_seq2	15.5798	1.46576	3.40996	8.52278	2.14274
comp28308_c0_seq1	30.6249	2.88792	3.4066	16.7564	2.81878
comp43102_c1_seq14	18.4651	1.74209	3.40591	10.1036	2.31289
comp44517_c0_seq43	10.8274	1.02179	3.40552	5.9246	1.77911
comp44673_c0_seq2	37.0599	3.50205	3.40359	20.281	3.00968
comp45550_c0_seq14	6.39922	0.60505	3.40277	3.50213	1.25337
comp43641_c0_seq1	20.066	1.89945	3.4011	10.9827	2.39632
comp44798_c0_seq4	33.9001	3.21067	3.40034	18.5554	2.92076
comp43706_c1_seq3	29.1735	2.76644	3.39856	15.97	2.77071
comp44798_c0_seq5	37.0325	3.51238	3.39827	20.2724	3.00926
comp46057_c0_seq5	6.82428	0.647709	3.39726	3.73599	1.31801
comp38712_c0_seq11	7.22556	0.68581	3.39723	3.95568	1.37515
comp40916_c0_seq2	9.97046	0.948149	3.39447	5.4593	1.69732
comp39870_c2_seq5	23.4618	2.23122	3.39441	12.8465	2.55307
comp44798_c0_seq3	33.9424	3.22832	3.39423	18.5854	2.92237
comp39870_c2_seq9	25.8035	2.45548	3.39349	14.1295	2.64826
comp39483_c0_seq9	23.4876	2.2356	3.39317	12.8616	2.55425
comp44668_c0_seq1	15.1201	1.43976	3.39257	8.27993	2.11383
comp46032_c0_seq11	29.7458	2.83248	3.39255	16.2891	2.7905
comp29597_c0_seq3	4.8663	0.46416	3.39013	2.66523	0.98029
comp46151_c0_seq10	18.0061	1.72453	3.38421	9.86532	2.28903
comp32646_c0_seq2	6.55427	0.627836	3.38398	3.59105	1.27845
comp29427_c0_seq1	5.87006	0.562807	3.38266	3.21643	1.16827
comp44559_c0_seq3	5.21	0.500703	3.37926	2.85535	1.04919
comp45550_c0_seq9	7.49352	0.720282	3.37901	4.1069	1.41267
comp46032_c0_seq8	31.2858	3.00827	3.3785	17.147	2.84183
comp40309_c0_seq1	25.0125	2.40509	3.37849	13.7088	2.61804
comp43497_c2_seq2	30.6194	2.94484	3.37818	16.7821	2.82031
comp42225_c1_seq1	22.2571	2.14123	3.37775	12.1992	2.50137
comp43358_c1_seq4	16.1101	1.55035	3.3773	8.83023	2.17818
comp43358_c1_seq5	15.0966	1.45553	3.37461	8.27606	2.11337
comp46032_c0_seq2	30.1286	2.90668	3.37369	16.5176	2.80443
comp46020_c0_seq5	30.153	2.90955	3.37343	16.5313	2.80525
comp28334_c0_seq2	5.06278	0.488574	3.37328	2.77568	1.02089
comp46032_c0_seq3	30.0993	2.90872	3.37127	16.504	2.8036
comp46020_c0_seq4	30.1211	2.91159	3.3709	16.5163	2.80435
comp43706_c1_seq4	29.0755	2.82093	3.36556	15.9482	2.76935
comp44493_c0_seq4	4.0597	0.393969	3.36522	2.22683	0.800581
comp44464_c0_seq27	6.03466	0.586042	3.3642	3.31035	1.19705
comp46279_c0_seq1	4.90363	0.476441	3.36348	2.69004	0.989554
comp35823_c0_seq1	2.6108	0.25395	3.36188	1.43237	0.359334
comp46020_c0_seq8	29.692	2.89689	3.3575	16.2944	2.79082
comp42420_c0_seq1	11.7349	1.14603	3.35609	6.44046	1.8626
comp43706_c1_seq7	28.8254	2.81654	3.35534	15.821	2.76134
comp46614_c0_seq10	6.95243	0.679513	3.35494	3.81597	1.3392
comp42420_c1_seq1	11.6399	1.13816	3.3543	6.38903	1.85458
comp33231_c0_seq4	6.37142	0.623063	3.35416	3.49724	1.25197
comp42787_c0_seq3	22.7842	2.23708	3.34834	12.5106	2.52658
comp45201_c0_seq10	25.7931	2.53373	3.34765	14.1634	2.65066
comp40309_c0_seq2	25.3331	2.48985	3.34689	13.9115	2.63271
comp47964_c0_seq1	21.1866	2.08242	3.34682	11.6345	2.45398
comp43358_c1_seq10	18.0319	1.7736	3.3458	9.90275	2.29281
comp46299_c2_seq1	12.1752	1.19816	3.34505	6.68668	1.90012
comp39925_c0_seq1	25.0203	2.46432	3.34384	13.7423	2.62048
comp43706_c1_seq1	27.7588	2.73684	3.34236	15.2478	2.72444
comp31107_c0_seq1	6.65919	0.656875	3.34166	3.65803	1.29693
comp44946_c0_seq2	28.4463	2.80842	3.34041	15.6274	2.74902
comp35258_c0_seq1	6.64709	0.656875	3.33903	3.65198	1.29527
comp46032_c0_seq5	30.0383	2.97093	3.33782	16.5046	2.80364
comp46020_c0_seq3	30.0276	2.9701	3.33771	16.4989	2.80329
comp39925_c0_seq2	25.4096	2.51611	3.33611	13.9629	2.6364
comp25183_c0_seq1	7.35975	0.731096	3.33152	4.04542	1.39759
comp46614_c0_seq4	7.25807	0.723425	3.32667	3.99075	1.38398
comp33784_c0_seq3	4.35355	0.434261	3.32556	2.39391	0.872926
comp47212_c3_seq10	100.87	10.0691	3.32449	55.4695	4.01583
comp46713_c0_seq10	7.26964	0.729431	3.31704	3.99954	1.38618
comp42431_c0_seq7	37.6209	3.78212	3.31427	20.7015	3.03021
comp44067_c0_seq1	41.7467	4.19832	3.31378	22.9725	3.1343
comp37381_c0_seq8	14.6305	1.47154	3.31358	8.05102	2.0858
comp44592_c0_seq1	70.0027	7.0451	3.31272	38.5239	3.65128
comp46057_c1_seq4	4.64766	0.467758	3.31267	2.55771	0.939112
comp43405_c1_seq4	59.924	6.03371	3.31202	32.9789	3.49587
comp44587_c0_seq1	70.0662	7.06128	3.31072	38.5637	3.65231
comp43358_c0_seq10	27.4705	2.77076	3.30953	15.1206	2.71606
comp43358_c1_seq14	25.6625	2.58845	3.3095	14.1255	2.64798
comp46614_c0_seq13	7.2703	0.733571	3.30901	4.00194	1.38678
comp44067_c2_seq4	72.2643	7.29812	3.30769	39.7812	3.68339
comp42787_c0_seq1	23.44	2.36818	3.30712	12.9041	2.55754
comp46614_c0_seq12	7.20808	0.728244	3.30712	3.96816	1.3783
comp46713_c0_seq3	7.13314	0.722382	3.3037	3.92776	1.36807
comp42936_c0_seq4	3.16927	0.321325	3.30204	1.7453	0.556925
comp43171_c1_seq1	6.8566	0.695302	3.30178	3.77595	1.32865
comp47619_c0_seq3	18.3505	1.86095	3.30171	10.1057	2.3131
comp43358_c0_seq12	18.0219	1.82807	3.30136	9.92498	2.29506
comp48284_c0_seq1	11.7297	1.19057	3.30044	6.46014	1.86565
comp38712_c0_seq12	7.27309	0.738565	3.29977	4.00583	1.38775
comp44700_c0_seq3	8.04514	0.817584	3.29868	4.43136	1.48871
comp29747_c0_seq2	16.1645	1.6429	3.29851	8.9037	2.18647
comp44946_c0_seq4	25.7513	2.6209	3.29651	14.1861	2.65226
comp43241_c4_seq12	15.6598	1.59417	3.29619	8.62698	2.1549
comp46713_c0_seq11	6.60126	0.672022	3.29616	3.63664	1.29106
comp24051_c0_seq1	8.8777	0.905046	3.29412	4.89137	1.58747
comp42490_c0_seq14	7.54478	0.769407	3.29366	4.15709	1.42482
comp43358_c1_seq8	16.531	1.6877	3.29204	9.10935	2.2093
comp44765_c0_seq4	4.97485	0.508063	3.29157	2.74146	1.00849
comp33093_c0_seq2	11.6564	1.19057	3.2914	6.42349	1.85996
comp46614_c0_seq6	7.22021	0.737774	3.29079	3.97899	1.38103
comp43358_c1_seq7	18.9872	1.94272	3.28888	10.465	2.34803
comp44587_c0_seq2	69.0098	7.06114	3.28883	38.0355	3.63852
comp46614_c0_seq18	6.88552	0.704636	3.28862	3.79508	1.3337
comp37357_c0_seq4	6.75366	0.69205	3.28672	3.72286	1.31449
comp44592_c0_seq2	69.3239	7.10779	3.28588	38.2158	3.64325
comp43358_c0_seq17	19.0869	1.95772	3.28534	10.5223	2.3535
comp46713_c0_seq5	6.62068	0.680387	3.28255	3.65053	1.29487
comp39110_c1_seq1	19.5008	2.00424	3.28241	10.7525	2.37514
comp46713_c0_seq9	7.15915	0.735802	3.2824	3.94748	1.37308
comp42787_c0_seq2	24.1954	2.48852	3.28137	13.342	2.59091
comp47772_c0_seq1	14.941	1.5409	3.27743	8.24095	2.10912
comp43358_c0_seq1	27.0358	2.79021	3.27643	14.913	2.70223
comp39062_c0_seq1	19.1665	1.97934	3.2755	10.5729	2.3583
comp46834_c0_seq7	8.70621	0.89947	3.2749	4.80284	1.56921
comp43358_c0_seq3	22.8367	2.36044	3.27423	12.5986	2.53358
comp47060_c2_seq6	28.0407	2.89884	3.27397	15.4698	2.73889
comp47060_c2_seq1	28.0386	2.89936	3.27361	15.469	2.73884
comp48045_c0_seq1	12.1458	1.25639	3.2731	6.70109	1.90227
comp28013_c0_seq1	7.4168	0.767474	3.27261	4.09214	1.40907
comp34188_c0_seq1	4.37897	0.453366	3.27184	2.41617	0.882183
comp43358_c1_seq3	26.2663	2.72081	3.2711	14.4936	2.6737
comp41510_c0_seq2	272.103	28.2336	3.26867	150.168	5.01176
comp45480_c1_seq2	31.722	3.29795	3.26584	17.51	2.86277
comp12710_c0_seq1	35.5061	3.69646	3.26385	19.6013	2.97559
comp43358_c0_seq6	16.9727	1.76703	3.26382	9.36987	2.2375
comp45201_c0_seq6	27.6418	2.87791	3.26376	15.2599	2.72523
comp46713_c0_seq2	7.09542	0.740336	3.26064	3.91788	1.36555
comp44750_c3_seq1	6.64044	0.693451	3.25941	3.66695	1.29936
comp46713_c0_seq8	6.57106	0.687162	3.2574	3.62911	1.28899
comp34492_c0_seq2	3.72933	0.390156	3.25679	2.05974	0.722581
comp27493_c0_seq1	3.73589	0.391779	3.25334	2.06383	0.724566
comp46057_c0_seq2	4.39881	0.461385	3.25307	2.4301	0.887931
comp46175_c1_seq2	3.71186	0.389741	3.25155	2.0508	0.71823
comp37488_c0_seq11	6.41396	0.673575	3.2513	3.54377	1.26519
comp29747_c0_seq1	12.563	1.32018	3.25037	6.94159	1.93753
comp40906_c0_seq4	4.49598	0.472546	3.25011	2.48426	0.909976
comp44067_c1_seq1	41.1103	4.32554	3.24855	22.7179	3.12315
comp43358_c1_seq13	22.0538	2.321	3.24821	12.1874	2.5004
comp46682_c0_seq1	7.80934	0.822734	3.2467	4.31604	1.46234
comp40916_c0_seq1	15.2675	1.61185	3.24367	8.43967	2.13294
comp43358_c0_seq4	22.8369	2.41172	3.24323	12.6243	2.53562
comp43358_c1_seq6	20.8342	2.20386	3.24085	11.519	2.444
comp30675_c0_seq1	19.1234	2.02741	3.23763	10.5754	2.35853
comp45320_c1_seq1	18.0978	1.91912	3.2373	10.0085	2.30343
comp48546_c0_seq1	4.36261	0.46296	3.23623	2.41278	0.880782
comp43704_c0_seq5	8.63554	0.916955	3.23536	4.77625	1.56366
comp29597_c0_seq1	6.3059	0.669914	3.23465	3.48791	1.2493
comp46057_c0_seq3	4.40823	0.468868	3.23295	2.43855	0.891403
comp47944_c0_seq1	21.5202	2.29066	3.23186	11.9054	2.47699
comp29597_c0_seq5	5.45394	0.580582	3.23173	3.01726	1.10435
comp47145_c0_seq2	9.47781	1.00993	3.2303	5.24387	1.65706
comp46834_c0_seq3	7.74018	0.825819	3.22847	4.283	1.45465
comp32073_c0_seq2	5.91104	0.630755	3.22826	3.2709	1.18506
comp45201_c0_seq9	26.4603	2.82358	3.22823	14.6419	2.68389
comp39215_c0_seq1	20.4345	2.18489	3.22537	11.3097	2.42566
comp37357_c0_seq5	6.79723	0.727027	3.22487	3.76213	1.32498
comp46057_c1_seq2	4.33065	0.463652	3.22347	2.39715	0.874281
comp42600_c0_seq1	10.2885	1.10166	3.22328	5.69508	1.7396
comp43352_c5_seq7	12.3346	1.32209	3.22182	6.82834	1.92108
comp43358_c0_seq2	16.7623	1.79806	3.22071	9.28018	2.22788
comp45201_c0_seq1	27.7676	2.98007	3.21998	15.3738	2.73267
comp39215_c0_seq2	21.1924	2.27567	3.21918	11.734	2.46249
comp44801_c0_seq1	25.3228	2.72045	3.21852	14.0216	2.6406
comp40827_c0_seq1	15.1486	1.62813	3.2179	8.38837	2.12685
comp47488_c0_seq3	116.54	12.5394	3.21628	64.5397	4.16728
comp45201_c0_seq2	27.5192	2.96391	3.21486	15.2416	2.72403
comp45076_c0_seq1	26.692	2.87791	3.21331	14.785	2.69361
comp42604_c1_seq1	63.7124	6.88708	3.20961	35.2997	3.56388
comp42600_c0_seq4	9.94225	1.07479	3.20952	5.50852	1.7063
comp43917_c0_seq3	296.733	32.1084	3.20814	164.421	5.10243
comp45076_c0_seq4	26.435	2.86081	3.20795	14.6479	2.6843
comp45201_c0_seq12	25.9672	2.81068	3.2077	14.3889	2.66646
comp40628_c1_seq5	38.2472	4.14721	3.20514	21.1972	3.05387
comp44750_c2_seq2	6.42239	0.696393	3.20514	3.55939	1.26959
comp44946_c0_seq3	24.7629	2.68553	3.2049	13.7242	2.61916
comp43405_c1_seq3	50.8585	5.51599	3.2048	28.1872	3.33887
comp43327_c1_seq1	3.46215	0.375537	3.20464	1.91884	0.651723
comp46678_c1_seq1	19.0949	2.07133	3.20456	10.5831	2.35926
comp46614_c0_seq16	6.42373	0.696885	3.20442	3.56031	1.26985
comp40628_c1_seq9	42.4687	4.61511	3.20196	23.5419	3.15878
comp42600_c0_seq5	9.86857	1.07543	3.19793	5.472	1.69964
comp40309_c0_seq3	35.3619	3.85477	3.19748	19.6083	2.97595
comp42604_c1_seq5	18.7397	2.04298	3.19735	10.3913	2.34097
comp33188_c1_seq2	26.7917	2.92272	3.1964	14.8572	2.69849
comp43917_c0_seq9	279.45	30.5092	3.19527	154.98	5.04329
comp44946_c0_seq1	24.9669	2.72655	3.19487	13.8467	2.62805
comp45395_c1_seq9	5.71456	0.625937	3.19055	3.17025	1.15381
comp42431_c0_seq5	37.5849	4.11917	3.18973	20.852	3.03745
comp29777_c0_seq1	16.402	1.79786	3.18952	9.09993	2.20827
comp44801_c0_seq3	24.5861	2.69555	3.18919	13.6408	2.61307
comp46940_c0_seq6	4.9465	0.54302	3.18733	2.74476	1.00969
comp43527_c1_seq4	8.03563	0.884749	3.18307	4.46019	1.49519
comp45522_c0_seq1	358.328	39.5773	3.17854	198.953	5.29307
comp45201_c0_seq16	26.2904	2.9062	3.17733	14.5983	2.68091
comp47865_c0_seq1	71.9581	7.95791	3.1767	39.958	3.68783
comp40251_c0_seq4	108.537	12.0277	3.17375	60.2824	4.09904
comp33188_c0_seq2	26.5197	2.9393	3.17352	14.7295	2.68985
comp46940_c0_seq4	4.92869	0.547172	3.17114	2.73793	1.0072
comp45076_c0_seq2	26.831	2.98007	3.17048	14.9055	2.70173
comp32646_c0_seq6	6.60257	0.733892	3.16939	3.66823	1.29971
comp44801_c0_seq2	25.7791	2.87146	3.16635	14.3253	2.66203
comp43923_c0_seq11	54.8669	6.12245	3.16376	30.4947	3.41755
comp46682_c0_seq4	8.15998	0.911774	3.16182	4.53588	1.51202
comp38309_c0_seq1	18.4526	2.06295	3.16104	10.2578	2.32804
comp45076_c0_seq5	26.5447	2.96856	3.16059	14.7566	2.69169
comp40758_c0_seq91	4.01223	0.449065	3.15941	2.23065	0.802292
comp46640_c2_seq2	6.41288	0.719172	3.15656	3.56603	1.27145
comp37536_c0_seq2	14.9039	1.67291	3.15526	8.2884	2.11486
comp46614_c0_seq7	6.68636	0.751622	3.15314	3.71899	1.31345
comp25200_c0_seq1	35.8289	4.03311	3.15116	19.931	2.99228
comp42936_c0_seq9	3.78045	0.426276	3.1487	2.10336	0.743538
comp23962_c0_seq2	10.3151	1.16532	3.14596	5.74021	1.7475
comp47873_c0_seq1	38.4972	4.35162	3.14513	21.4244	3.06453
comp42604_c1_seq4	53.3362	6.03249	3.14429	29.6843	3.39062
comp24483_c0_seq9	10.3827	1.17453	3.14403	5.77862	1.75416
comp40251_c0_seq1	118.16	13.3865	3.14189	65.7733	4.18621
comp39232_c0_seq3	8.99256	1.0198	3.14045	5.00618	1.61067
comp46940_c0_seq2	4.50818	0.511543	3.13962	2.50986	0.920228
comp43405_c1_seq6	54.0895	6.14156	3.13867	30.1155	3.40504
comp33231_c0_seq1	8.29355	0.941831	3.13845	4.61769	1.52989
comp43527_c1_seq3	9.55073	1.08477	3.13822	5.31775	1.67105
comp40251_c0_seq3	118.561	13.4765	3.13711	66.0187	4.18994
comp42604_c1_seq3	60.1295	6.83736	3.13656	33.4834	3.51105
comp40122_c0_seq1	109.006	12.4128	3.13451	60.7094	4.1061
comp46940_c0_seq1	4.519	0.51474	3.13409	2.51687	0.923016
comp40122_c0_seq3	109.368	12.4785	3.13167	60.9233	4.10961
comp47578_c2_seq5	64.9145	7.42043	3.12897	36.1675	3.58816
comp21806_c0_seq2	11.2232	1.28474	3.12694	6.25397	1.83322
comp43358_c0_seq14	11.0431	1.26472	3.12626	6.15391	1.81709
comp46545_c0_seq3	8.05256	0.923474	3.1243	4.48802	1.50141
comp46361_c0_seq3	19.6207	2.25504	3.12115	10.9379	2.39223
comp41510_c0_seq31	187.319	21.5499	3.11974	104.434	4.64856
comp45277_c1_seq13	35.544	4.09318	3.11831	19.8186	2.98662
comp45944_c3_seq1	18.1192	2.08819	3.11719	10.1037	2.3129
comp27724_c0_seq1	19.6816	2.27709	3.11158	10.9793	2.39602
comp32073_c0_seq6	6.33882	0.733892	3.11057	3.53636	1.2631
comp43358_c0_seq5	13.6957	1.58689	3.10945	7.6413	2.03357
comp42185_c0_seq1	37.0296	4.29081	3.10936	20.6602	3.02821
comp13227_c1_seq1	27.1702	3.15036	3.10844	15.1603	2.71868
comp46442_c0_seq7	8.21575	0.953121	3.10766	4.58444	1.52267
comp41858_c0_seq1	5.18245	0.601521	3.10695	2.89199	1.06194
comp45553_c0_seq10	2.20758	0.256463	3.10564	1.23202	0.208656
comp40122_c0_seq2	118.89	13.8194	3.10486	66.3547	4.19501
comp46678_c1_seq4	18.2471	2.12593	3.1015	10.1865	2.32106
comp47107_c0_seq3	73.9579	8.62622	3.0999	41.2921	3.72067
comp40122_c0_seq4	119.157	13.9005	3.09966	66.5288	4.19763
comp43102_c1_seq21	18.6096	2.17386	3.09772	10.3917	2.34101
comp42185_c0_seq3	37.8107	4.42734	3.09428	21.119	3.05017
comp46678_c1_seq2	18.4622	2.1632	3.09334	10.3127	2.33338
comp44133_c0_seq5	18.623	2.19109	3.08736	10.407	2.34248
comp37644_c0_seq2	11.5366	1.35836	3.08628	6.44748	1.86369
comp45944_c0_seq3	17.8343	2.1018	3.08496	9.96805	2.29938
comp46682_c0_seq2	7.23388	0.853895	3.08264	4.04389	1.39721
comp45395_c1_seq3	6.2235	0.735182	3.08155	3.47934	1.24684
comp39183_c0_seq4	7.59259	0.898093	3.07966	4.24534	1.44582
comp38701_c3_seq7	2.84666	0.336804	3.07929	1.59173	0.464823
comp47107_c0_seq4	58.8649	6.96612	3.07898	32.9155	3.49394
comp46640_c2_seq1	6.88016	0.814889	3.07777	3.84752	1.34743
comp36345_c0_seq1	4.88098	0.578657	3.07639	2.72982	1.00424
comp34188_c0_seq3	6.3549	0.755266	3.07281	3.55508	1.26838
comp42604_c1_seq2	50.5336	6.00657	3.07263	28.2701	3.3418
comp33188_c1_seq1	24.1377	2.87389	3.07021	13.5058	2.60312
comp44439_c3_seq1	52.5716	6.26301	3.06936	29.4173	3.38158
comp26115_c0_seq1	5.22179	0.622159	3.06919	2.92197	1.07226
comp38701_c3_seq1	2.78801	0.332232	3.06897	1.56012	0.444763
comp37340_c0_seq1	7.54343	0.902447	3.06331	4.22294	1.44053
comp36951_c0_seq1	13.418	1.60818	3.06067	7.51309	2.01665
comp35823_c0_seq2	4.10177	0.49194	3.05969	2.29685	0.831541
comp47759_c0_seq1	26.6686	3.20287	3.0577	14.9357	2.70376
comp20853_c0_seq1	12.6929	1.52563	3.05654	7.10926	1.9614
comp46771_c0_seq9	14.7599	1.77492	3.05586	8.26741	2.11232
comp43405_c1_seq1	27.5816	3.33053	3.04988	15.4561	2.738
comp47097_c2_seq21	9.39592	1.13524	3.04904	5.26558	1.66119
comp24483_c0_seq8	43.5853	5.26613	3.04903	24.4257	3.19564
comp33267_c0_seq3	6.91634	0.83596	3.0485	3.87615	1.35484
comp43342_c1_seq4	17.4714	2.11186	3.04841	9.79163	2.28153
comp42185_c0_seq4	30.1463	3.64543	3.04782	16.8959	2.82707
comp46503_c0_seq2	22.7643	2.75627	3.04598	12.7603	2.54634
comp45966_c1_seq25	5.4586	0.661358	3.04503	3.05998	1.11841
comp29958_c0_seq2	8.07727	0.981288	3.04112	4.52928	1.51056
comp44578_c0_seq3	13.1824	1.60348	3.03933	7.39294	2.00053
comp42693_c0_seq2	7.69187	0.935933	3.03886	4.3139	1.46184
comp44439_c3_seq5	53.887	6.55895	3.0384	30.223	3.4086
comp27613_c0_seq1	34.1322	4.15647	3.0377	19.1443	2.95201
comp40788_c1_seq6	18.9073	2.30275	3.03751	10.605	2.36133
comp42600_c0_seq2	8.81625	1.07479	3.03611	4.94552	1.59848
comp46587_c1_seq2	12.0093	1.46412	3.03605	6.73671	1.90757
comp47253_c0_seq3	16.5256	2.01575	3.03531	9.27068	2.22686
comp46442_c0_seq4	7.4861	0.913453	3.03481	4.19978	1.43503
comp37340_c0_seq3	7.23294	0.883829	3.03274	4.05838	1.40078
comp38079_c0_seq4	3.52172	0.430718	3.03146	1.97622	0.681185
comp23962_c0_seq3	43.0571	5.26613	3.03144	24.1616	3.18477
comp48017_c0_seq1	11.8267	1.4485	3.02942	6.6376	1.89275
comp44578_c0_seq8	11.5406	1.41729	3.02551	6.47895	1.86856
comp46193_c0_seq2	38.8612	4.78178	3.02271	21.8215	3.0829
comp44578_c0_seq15	12.1129	1.49213	3.0211	6.80251	1.91729
comp46503_c0_seq1	24.1365	2.97446	3.02052	13.5555	2.60679
comp41628_c0_seq2	5.78804	0.713579	3.01993	3.25081	1.1789
comp46771_c0_seq20	16.3028	2.01102	3.01912	9.15691	2.21451
comp26327_c0_seq1	4.97792	0.614889	3.01715	2.7964	1.02833
comp43950_c1_seq20	44.1202	5.45386	3.01609	24.787	3.21032
comp38171_c0_seq1	548.801	67.8558	3.01574	308.328	5.73117
comp46587_c1_seq14	10.9967	1.36035	3.01502	6.17852	1.82108
comp46442_c0_seq3	7.38476	0.913545	3.015	4.14915	1.4229
comp32301_c0_seq1	20.4872	2.53543	3.01442	11.5113	2.44333
comp38178_c1_seq2	32.2533	3.99772	3.0122	18.1255	2.89732
comp22209_c0_seq1	5.20715	0.645571	3.01185	2.92636	1.07376
comp45432_c0_seq6	19.4938	2.41734	3.01152	10.9556	2.39385
comp46442_c0_seq6	7.99611	0.992288	3.01047	4.4942	1.50279
comp47037_c1_seq62	13.7282	1.7037	3.0104	7.71595	2.04329
comp38178_c1_seq1	33.4545	4.15266	3.01009	18.8036	2.93405
comp44578_c0_seq6	14.5342	1.80437	3.00988	8.16929	2.10038
comp43917_c0_seq4	248.58	30.8675	3.00955	139.724	4.93967
comp46915_c0_seq3	10.1708	1.26362	3.0088	5.71721	1.74348
comp35085_c0_seq3	12.268	1.52479	3.00822	6.8964	1.931
comp39021_c0_seq2	8.08755	1.00521	3.0082	4.54638	1.51433
comp44668_c0_seq7	6.48852	0.806881	3.00746	3.6477	1.2941
comp30589_c0_seq1	19.2245	2.39245	3.00639	10.8085	2.38033
comp12714_c0_seq1	8.6877	1.08139	3.00609	4.88455	1.58608
comp43409_c0_seq1	5.9063	0.735353	3.00575	3.32083	1.20021
comp37488_c0_seq9	7.07297	0.882716	3.00229	3.97784	1.38074
comp46442_c0_seq9	7.89362	0.985194	3.00221	4.43941	1.49052
comp44517_c0_seq16	15.5616	1.94226	3.00218	8.75193	2.16927
comp35658_c0_seq1	15.7924	1.97189	3.00158	8.88214	2.18404
comp30647_c0_seq1	260.415	32.5204	3.0014	146.468	4.9868
comp35188_c0_seq1	16.7539	2.09276	3.00102	9.42333	2.24319
comp44493_c0_seq2	4.02715	0.503668	2.99921	2.26541	0.817755
comp35188_c0_seq2	15.9506	1.99525	2.99897	8.97293	2.19421
comp35658_c0_seq2	16.6612	2.08441	2.99878	9.3728	2.23781
comp46193_c0_seq1	39.5581	4.95453	2.99715	22.2563	3.10263
comp46442_c0_seq2	8.23693	1.03214	2.99647	4.63453	1.53354
comp46587_c1_seq3	10.4272	1.30931	2.99347	5.86826	1.76956
comp46165_c0_seq2	38.1228	4.78879	2.99292	21.4558	3.06599
comp34630_c0_seq2	7.26376	0.91262	2.99263	4.08819	1.4081
comp37357_c0_seq2	6.74899	0.848831	2.99112	3.79891	1.33471
comp42185_c0_seq5	28.6068	3.59862	2.99084	16.1027	2.77899
comp46442_c0_seq8	8.11901	1.02438	2.98655	4.5717	1.51988
comp43405_c1_seq2	24.7741	3.13259	2.98341	13.9534	2.63572
comp42600_c0_seq3	8.71258	1.10348	2.98104	4.90803	1.59087
comp36630_c0_seq2	4.61358	0.584756	2.97998	2.59917	0.955191
comp35792_c1_seq2	2.24316	0.284342	2.97983	1.26375	0.234084
comp43405_c1_seq5	25.7066	3.25961	2.97937	14.4831	2.67298
comp46172_c0_seq2	3.31671	0.42119	2.97721	1.86895	0.625377
comp46778_c0_seq1	25.7855	3.28314	2.97341	14.5343	2.67651
comp33702_c0_seq1	16.8771	2.15147	2.97167	9.51428	2.25279
comp46165_c0_seq1	38.649	4.92901	2.97106	21.789	3.08141
comp46587_c1_seq12	12.8971	1.65027	2.96627	7.27369	1.98426
comp47037_c1_seq48	13.2867	1.70098	2.96554	7.49384	2.01408
comp33013_c0_seq1	40.4045	5.17929	2.96369	22.7919	3.1264
comp18722_c0_seq2	3.14528	0.403476	2.96263	1.77438	0.57345
comp32776_c0_seq1	15.5373	1.99501	2.96127	8.76615	2.1709
comp46751_c0_seq2	7.84704	1.00867	2.95969	4.42786	1.48792
comp43171_c1_seq3	6.46762	0.831644	2.9592	3.64963	1.29463
comp33231_c0_seq2	7.59065	0.977042	2.95773	4.28385	1.45485
comp33188_c0_seq1	24.004	3.09165	2.95683	13.5478	2.60623
comp34630_c0_seq3	7.46942	0.962152	2.95666	4.21579	1.43884
comp44578_c0_seq7	11.5742	1.49157	2.95601	6.53289	1.87685
comp46197_c1_seq10	20.5695	2.6509	2.95595	11.6102	2.45188
comp32317_c0_seq2	5.67494	0.731497	2.95568	3.20322	1.16416
comp41967_c0_seq11	4.63826	0.598219	2.95484	2.61824	0.962502
comp39569_c0_seq1	10.0226	1.29607	2.95104	5.65933	1.73331
comp39183_c0_seq1	8.48167	1.09736	2.95031	4.78951	1.56643
comp39254_c0_seq2	38.3541	4.96246	2.95025	21.6583	3.07539
comp43358_c0_seq8	30.7804	3.98273	2.95018	17.3816	2.85541
comp32673_c0_seq3	5.64479	0.731497	2.948	3.18814	1.15944
comp47604_c1_seq2	50.6326	6.56291	2.94766	28.5978	3.35333
comp31037_c0_seq1	41.1492	5.33944	2.9461	23.2443	3.14606
comp45976_c0_seq9	20.2502	2.63027	2.94465	11.4402	2.43714
comp40758_c0_seq196	4.16775	0.543518	2.93887	2.35563	0.856809
comp37340_c0_seq2	8.45142	1.10258	2.93831	4.777	1.56381
comp41380_c0_seq8	26.3783	3.44184	2.9381	14.9101	2.70204
comp46682_c0_seq3	6.5107	0.850311	2.93675	3.68051	1.30305
comp40758_c0_seq53	4.60414	0.601538	2.9362	2.60284	0.956603
comp47037_c1_seq5	14.2356	1.86031	2.93589	8.04795	2.08542
comp33327_c0_seq1	3.96822	0.518592	2.93582	2.24341	0.807995
comp43704_c0_seq2	6.55945	0.857988	2.93455	3.70872	1.31069
comp45553_c0_seq20	1.77633	0.232959	2.93075	1.00464	0.00463375
comp42811_c1_seq2	25.2143	3.31102	2.92889	14.2627	2.65764
comp44865_c2_seq3	92.8399	12.2025	2.92757	52.5212	3.96122
comp47037_c1_seq15	12.7377	1.67461	2.92721	7.20615	1.97494
comp39254_c0_seq1	41.0964	5.40835	2.92575	23.2524	3.14641
comp41984_c1_seq2	28.8344	3.79654	2.92503	16.3155	2.79211
comp40863_c0_seq3	6.09338	0.803117	2.92356	3.44825	1.23787
comp12501_c0_seq1	9.26169	1.22082	2.92342	5.24125	1.65656
comp43706_c1_seq10	23.1226	3.05086	2.92202	13.0867	2.5716
comp38178_c0_seq1	27.9961	3.69498	2.92159	15.8455	2.76289
comp45517_c3_seq24	41.1656	5.43464	2.92118	23.3001	3.14846
comp41967_c0_seq6	5.09755	0.673562	2.91992	2.88556	1.05972
comp47037_c1_seq20	13.6655	1.80761	2.91838	7.73656	2.04596
comp38178_c0_seq2	27.0143	3.57661	2.91706	15.2955	2.72756
comp43233_c3_seq2	4.47876	0.593044	2.91689	2.5359	0.930549
comp43233_c3_seq1	4.38724	0.58119	2.91623	2.48421	0.909957
comp40314_c0_seq2	9.77716	1.29607	2.91527	5.53662	1.71138
comp44034_c0_seq2	16.1605	2.14468	2.91364	9.15259	2.21404
comp39434_c0_seq1	111.093	14.7459	2.91338	62.9194	4.14186
comp31084_c0_seq1	40.4038	5.36499	2.91284	22.8844	3.13046
comp46587_c1_seq7	13.0886	1.73818	2.91266	7.41339	2.00329
comp44034_c0_seq3	16.8709	2.24115	2.91223	9.55602	2.25717
comp44034_c0_seq1	16.962	2.25561	2.91072	9.60881	2.26268
comp44578_c0_seq2	11.9195	1.58649	2.90941	6.753	1.90999
comp43706_c1_seq5	26.2765	3.50102	2.90793	14.8888	2.70061
comp39569_c0_seq4	9.98679	1.33103	2.90748	5.65891	1.73323
comp39358_c1_seq2	110.406	14.7218	2.90679	62.5639	4.13619
comp39996_c0_seq8	1.84849	0.246659	2.90576	1.04757	0.0464775
comp41628_c0_seq1	4.46226	0.59572	2.90507	2.52899	0.92782
comp43706_c1_seq2	25.143	3.35883	2.90413	14.2509	2.65682
comp40200_c0_seq1	5.47973	0.732349	2.9035	3.10604	1.13335
comp39569_c0_seq2	9.69854	1.29711	2.90247	5.49782	1.70435
comp37644_c0_seq1	17.1842	2.29927	2.90183	9.74174	2.27642
comp39358_c1_seq1	207.261	27.7532	2.90072	117.507	4.7665
comp43483_c0_seq3	4.25368	0.57039	2.89869	2.41203	0.880471
comp43704_c0_seq1	6.35904	0.853206	2.89784	3.60612	1.28263
comp35982_c0_seq1	35.5383	4.76979	2.89738	20.154	3.00341
comp45299_c2_seq9	13.1443	1.76422	2.89733	7.45426	2.00879
comp44578_c0_seq9	13.2066	1.77445	2.89582	7.49052	2.01364
comp39569_c0_seq3	9.90491	1.33103	2.8956	5.61797	1.72597
comp41858_c0_seq2	4.45174	0.598276	2.89549	2.52501	0.926244
comp48056_c0_seq1	8.03408	1.08139	2.89325	4.55774	1.51683
comp32994_c0_seq3	2.96162	0.398767	2.89277	1.68019	0.518909
comp47174_c0_seq1	12.2642	1.65146	2.89264	6.95783	1.93987
comp43652_c3_seq4	2.9563	0.398087	2.89264	1.67719	0.517122
comp44439_c3_seq2	60.5281	8.15239	2.89231	34.3402	3.53632
comp44718_c0_seq2	7.62399	1.02734	2.89163	4.32566	1.46457
comp44089_c0_seq9	116.563	15.7196	2.89047	66.1413	4.19179
comp40863_c0_seq2	5.4127	0.729996	2.89039	3.07135	1.12212
comp34080_c0_seq1	7.14864	0.964323	2.89008	4.05648	1.40032
comp40788_c1_seq2	28.7145	3.87512	2.88947	16.2948	2.79085
comp43285_c0_seq7	401.058	54.201	2.88742	227.63	5.42772
comp41915_c0_seq9	3.6913	0.499012	2.88698	2.09516	0.739628
comp42612_c1_seq6	12.9635	1.75272	2.88679	7.35811	1.9958
comp44578_c0_seq11	11.4987	1.55525	2.88625	6.52698	1.87594
comp32799_c0_seq1	40.2286	5.44482	2.88527	22.8367	3.12837
comp43706_c1_seq6	26.5894	3.601	2.88438	15.0952	2.71438
comp41380_c0_seq3	28.8853	3.91906	2.88176	16.4022	2.79741
comp45553_c0_seq5	1.82937	0.248272	2.88135	1.03882	0.0380864
comp44865_c2_seq1	106.023	14.3929	2.88095	60.2079	4.0978
comp40788_c1_seq3	21.5586	2.92678	2.88088	12.2427	2.50493
comp38838_c0_seq1	13.108	1.78268	2.87833	7.44534	2.00759
comp35943_c0_seq1	33.7316	4.58942	2.87772	19.1605	2.95285
comp42811_c0_seq4	29.1382	3.96766	2.87655	16.5529	2.80656
comp47037_c1_seq21	12.0977	1.64926	2.87484	6.87348	1.92767
comp41618_c0_seq4	3.74158	0.510101	2.87479	2.12584	0.754167
comp41380_c0_seq1	31.619	4.3145	2.87353	17.9668	2.88852
comp42185_c0_seq2	38.6212	5.2702	2.87346	21.9457	3.08857
comp40788_c1_seq1	31.6124	4.3145	2.87323	17.9635	2.88834
comp37357_c0_seq1	7.52536	1.02717	2.87309	4.27627	1.45308
comp40788_c1_seq7	23.3651	3.20514	2.8659	13.2851	2.58664
comp46809_c0_seq25	6.97545	0.957541	2.86488	3.9665	1.37788
comp48262_c0_seq1	9.06937	1.24521	2.86461	5.15729	1.64041
comp40758_c0_seq62	4.27884	0.587822	2.86377	2.43333	0.889261
comp39169_c0_seq2	38.7557	5.32854	2.8626	22.0421	3.09296
comp35111_c0_seq4	1.96292	0.270014	2.8619	1.11647	0.110169
comp40788_c1_seq4	23.1244	3.18172	2.86154	13.1531	2.57665
comp38567_c0_seq2	2.80148	0.385601	2.86101	1.59354	0.465958
comp42185_c3_seq2	17.9381	2.46968	2.86063	10.2039	2.32277
comp40389_c0_seq1	5.99219	0.825177	2.86031	3.40868	1.22633
comp46559_c1_seq4	19.909	2.74383	2.85916	11.3264	2.42714
comp44439_c3_seq8	62.7017	8.6417	2.85912	35.6717	3.57436
comp41380_c0_seq2	22.8646	3.15136	2.85907	13.008	2.56556
comp44517_c0_seq50	20.7982	2.86702	2.85883	11.8326	2.47086
comp42778_c0_seq2	415.145	57.2533	2.85818	236.199	5.46468
comp44549_c0_seq5	7.66176	1.05697	2.85774	4.35937	1.47233
comp41984_c1_seq1	25.3538	3.50116	2.8563	14.4275	2.66913
comp44493_c1_seq4	3.68975	0.509745	2.85568	2.09975	0.741817
comp44988_c2_seq5	205.417	28.423	2.85342	116.92	4.76149
comp42811_c0_seq1	28.4494	3.93739	2.85309	16.1934	2.7846
comp45550_c0_seq17	4.71993	0.65346	2.8526	2.68669	0.988312
comp42801_c0_seq4	8.19591	1.13483	2.85243	4.66537	1.54017
comp43285_c0_seq6	388.127	53.7751	2.85152	220.951	5.39794
comp32988_c0_seq1	1.94745	0.270014	2.85048	1.10873	0.103217
comp42793_c0_seq7	61.4106	8.51521	2.85037	34.9629	3.55429
comp45976_c0_seq12	17.6838	2.45258	2.85006	10.0682	2.30938
comp40758_c0_seq121	4.32187	0.599506	2.84981	2.46069	0.90044
comp43285_c0_seq1	534.532	74.1581	2.8496	304.345	5.71816
comp37923_c1_seq2	5.95403	0.826294	2.84914	3.39016	1.22088
comp40314_c0_seq1	9.64338	1.33996	2.84735	5.49167	1.70323
comp40589_c2_seq1	20.0681	2.7889	2.84714	11.4285	2.43611
comp23109_c0_seq1	14.6903	2.04234	2.84657	8.36632	2.12421
comp45104_c1_seq3	17.678	2.45834	2.8462	10.0682	2.30938
comp46922_c0_seq2	4.84563	0.674763	2.84423	2.7602	1.0153
comp40525_c0_seq1	34.7949	4.84711	2.84368	19.821	2.98674
comp34291_c0_seq1	58.5235	8.15521	2.84322	33.3394	3.50674
comp41915_c0_seq1	3.83608	0.53461	2.84307	2.18534	0.781774
comp36532_c0_seq2	28.294	3.9439	2.8428	16.119	2.78
comp41618_c0_seq12	3.84012	0.535762	2.84149	2.18794	0.782961
comp44968_c0_seq2	6.56075	0.915428	2.84134	3.73809	1.31857
comp48168_c0_seq1	9.31441	1.30054	2.84035	5.30748	1.66912
comp41915_c0_seq2	3.83677	0.535762	2.84023	2.18627	0.782195
comp40200_c0_seq2	6.99502	0.977106	2.83974	3.98606	1.3828
comp40758_c0_seq37	4.27593	0.597689	2.83877	2.43681	0.89069
comp47337_c0_seq9	25.9955	3.64295	2.83508	14.8192	2.69593
comp12450_c0_seq1	11.3367	1.58963	2.83424	6.46317	1.86612
comp39232_c0_seq2	8.8204	1.23862	2.83211	5.02951	1.61532
comp46587_c1_seq9	12.1169	1.70349	2.83046	6.91019	1.933
comp30698_c0_seq1	108.176	15.2167	2.82965	61.6964	4.12222
comp31228_c0_seq2	3.95945	0.557006	2.82954	2.25823	0.81458
comp40763_c0_seq1	6.8844	0.968535	2.82945	3.92647	1.36774
comp47037_c1_seq52	12.3106	1.73276	2.82876	7.02168	1.949
comp44644_c6_seq2	88.6872	12.4896	2.828	50.5884	3.92372
comp43446_c0_seq2	7.8197	1.1019	2.82712	4.4608	1.49533
comp45553_c0_seq16	1.83177	0.258243	2.82644	1.04501	0.0440231
comp42680_c0_seq4	1.32858	0.187356	2.82603	0.757968	-0.277114
comp43524_c0_seq9	9.35266	1.31915	2.82577	5.33591	1.67446
comp44765_c1_seq1	2.74421	0.387322	2.82479	1.56577	0.448375
comp39434_c0_seq2	197.02	27.8244	2.82392	112.422	4.72226
comp41120_c1_seq12	6.01037	0.849548	2.82269	3.42996	1.23255
comp41510_c0_seq36	158.41	22.3934	2.82252	90.4017	4.50426
comp44765_c0_seq3	2.73768	0.387141	2.82202	1.56241	0.44623
comp41967_c0_seq8	5.79137	0.819342	2.82137	3.30536	1.19554
comp42778_c0_seq1	557.537	78.8806	2.82133	318.209	5.76271
comp16347_c0_seq1	59.3323	8.39707	2.82086	33.8647	3.52237
comp41922_c0_seq1	19.5686	2.77114	2.81999	11.1699	2.41322
comp33784_c0_seq2	5.51063	0.781717	2.8175	3.14617	1.14619
comp42793_c0_seq5	63.8921	9.06974	2.8165	36.4809	3.59679
comp42793_c0_seq6	43.4309	6.16822	2.8158	24.7996	3.21083
comp44067_c2_seq5	20.3974	2.89849	2.81501	11.6479	2.45513
comp35557_c0_seq1	3098.19	440.686	2.8136	1769.44	7.47842
comp42811_c1_seq6	28.5132	4.05772	2.81289	16.2855	2.79027
comp46885_c1_seq3	29.9893	4.26873	2.81257	17.129	2.84077
comp43732_c0_seq2	87.2656	12.4464	2.80968	49.856	3.90914
comp43349_c0_seq8	7.325	1.04489	2.80948	4.18494	1.43149
comp45995_c2_seq16	8.0697	1.15144	2.80908	4.61057	1.52835
comp45553_c0_seq12	1.7387	0.248272	2.80802	0.993486	-0.00653531
comp43285_c0_seq9	527.501	75.3765	2.80699	301.439	5.70857
comp41922_c1_seq1	19.7744	2.82698	2.8063	11.3007	2.42486
comp30672_c0_seq1	67.6817	9.67629	2.80624	38.679	3.6553
comp35596_c0_seq1	2985.04	427.149	2.80494	1706.09	7.44196
comp41967_c0_seq5	5.12214	0.733647	2.80359	2.92789	1.07428
comp44493_c0_seq1	3.88001	0.556323	2.80207	2.21817	0.796681
comp42345_c0_seq1	55.3138	7.93233	2.80182	31.6231	3.45389
comp17830_c0_seq1	2.8119	0.403476	2.80099	1.60769	0.474797
comp34419_c0_seq1	55.042	7.90567	2.79957	31.4738	3.44916
comp42811_c1_seq1	29.1594	4.19454	2.79738	16.677	2.81403
comp43732_c0_seq3	87.0224	12.5319	2.79578	49.7771	3.90756
comp45749_c0_seq1	2.63875	0.380006	2.79576	1.50938	0.411697
comp38567_c0_seq1	2.46413	0.355133	2.79465	1.40963	0.343328
comp35884_c0_seq1	8.83094	1.27341	2.79387	5.05218	1.61982
comp37250_c0_seq1	7.75004	1.11859	2.79252	4.43431	1.48937
comp44067_c2_seq1	17.6606	2.5506	2.79163	10.1056	2.31309
comp45982_c0_seq24	4.99285	0.721092	2.79161	2.85697	1.04976
comp39249_c0_seq3	3.52312	0.508836	2.79158	2.01598	0.701104
comp35834_c0_seq1	2.91582	0.421649	2.78979	1.66873	0.512066
comp37099_c0_seq2	2.91582	0.421649	2.78979	1.66873	0.512066
comp45995_c2_seq27	8.21071	1.18779	2.78923	4.69925	1.5474
comp45864_c3_seq2	39.4389	5.70637	2.78897	22.5726	3.11674
comp46231_c2_seq2	1.60291	0.232009	2.78844	0.917459	-0.0861468
comp43548_c0_seq4	4.86597	0.704644	2.78776	2.78531	1.02436
comp43061_c0_seq13	3.42309	0.495863	2.78729	1.95948	0.672677
comp31084_c0_seq2	96.9677	14.0587	2.78604	55.5132	4.01662
comp47236_c0_seq8	9.61499	1.39466	2.78537	5.50483	1.70562
comp42793_c0_seq3	50.5048	7.33219	2.7841	28.9185	3.36448
comp41967_c0_seq7	4.63958	0.673958	2.78326	2.65677	0.977111
comp37295_c0_seq1	12.504	1.81655	2.78312	7.16028	1.96855
comp38532_c1_seq6	15.2374	2.21484	2.78234	8.72612	2.16632
comp40699_c0_seq22	2.78798	0.405289	2.7822	1.59663	0.467898
comp47294_c2_seq3	11.107	1.61469	2.78214	6.36085	1.85016
comp47151_c2_seq17	7.55611	1.09899	2.78147	4.32755	1.465
comp43548_c0_seq6	3.88172	0.564925	2.78056	2.22332	0.799003
comp36299_c0_seq1	237.046	34.6424	2.77456	135.844	4.91151
comp39976_c1_seq1	23.1646	3.38546	2.7745	13.275	2.58588
comp36532_c0_seq1	25.3509	3.70709	2.77368	14.529	2.67615
comp31365_c0_seq1	12.2359	1.79013	2.77298	7.01302	1.94777
comp45749_c1_seq3	2.19737	0.321613	2.77238	1.25949	0.230708
comp47337_c0_seq10	22.9761	3.36291	2.77235	13.1695	2.5779
comp44067_c2_seq3	20.8257	3.05238	2.77036	11.939	2.47981
comp46345_c1_seq18	5.45711	0.800037	2.77	3.12857	1.14058
comp36937_c0_seq2	1.93745	0.284102	2.76968	1.11078	0.105059
comp43233_c2_seq4	6.42532	0.942802	2.76874	3.68406	1.30402
comp38306_c0_seq3	1.93349	0.283958	2.76746	1.10872	0.10321
comp39976_c1_seq2	28.1299	4.13892	2.76478	16.1344	2.78095
comp39198_c0_seq2	40.3649	5.93923	2.76475	23.1521	3.14208
comp38184_c0_seq1	7.25834	1.07097	2.76072	4.16465	1.42663
comp41411_c0_seq5	11.2251	1.66109	2.75653	6.44309	1.86301
comp39694_c0_seq3	38.8364	5.75432	2.75469	22.2954	3.10438
comp35778_c0_seq2	49.2866	7.30584	2.75407	28.2962	3.34273
comp47110_c3_seq7	7.73587	1.14683	2.75391	4.44135	1.49096
comp28628_c0_seq2	7.51405	1.11475	2.75287	4.3144	1.46196
comp30578_c1_seq1	28.4722	4.22663	2.75197	16.3494	2.79419
comp42394_c0_seq15	43.5141	6.46317	2.75117	24.9886	3.21842
comp39198_c0_seq1	40.2278	5.9805	2.74985	23.1042	3.14001
comp43446_c0_seq9	11.0465	1.6433	2.74892	6.3449	1.84765
comp42431_c0_seq9	18.1737	2.70471	2.7483	10.4392	2.34557
comp41000_c1_seq1	8.80338	1.31047	2.74797	5.05692	1.62076
comp39884_c2_seq1	3.46729	0.516603	2.74668	1.99195	0.689112
comp44439_c3_seq3	46.755	6.96952	2.74599	26.8623	3.29072
comp34186_c0_seq1	28.0187	4.17951	2.74498	16.0991	2.77876
comp45749_c1_seq2	2.2267	0.332694	2.74264	1.2797	0.246623
comp45273_c0_seq4	21.0079	3.14028	2.74197	12.0741	2.49106
comp42604_c0_seq1	5.23595	0.783219	2.74096	3.00958	1.1018
comp39694_c0_seq1	34.7071	5.19205	2.74085	19.9496	2.99321
comp40944_c0_seq6	13.7238	2.05308	2.74082	7.88844	2.0654
comp45749_c0_seq2	2.69779	0.403711	2.74038	1.55075	0.438739
comp38774_c1_seq1	165.952	24.8359	2.74027	95.394	4.55802
comp46922_c0_seq3	4.86456	0.728162	2.73998	2.79636	1.02832
comp45432_c0_seq5	9.78811	1.46662	2.73854	5.62737	1.72764
comp39249_c0_seq4	3.39567	0.508836	2.73842	1.95225	0.668984
comp46691_c0_seq8	8.39169	1.26052	2.73494	4.82611	1.57404
comp11776_c0_seq1	4.05798	0.609861	2.73421	2.33392	0.847549
comp42225_c0_seq1	4.05798	0.609861	2.73421	2.33392	0.847549
comp46691_c0_seq5	9.06927	1.36468	2.73242	5.21697	1.65192
comp39952_c0_seq1	11.3551	1.70977	2.73147	6.53244	1.87678
comp44750_c3_seq2	4.00814	0.604816	2.72836	2.30648	0.835722
comp29437_c0_seq1	7.3851	1.11475	2.7279	4.24993	1.4469
comp25730_c0_seq5	6.9005	1.04162	2.72787	3.97106	1.37903
comp40601_c0_seq4	4.47179	0.675545	2.72673	2.57367	0.945332
comp45927_c0_seq12	22.8096	3.44631	2.72652	13.128	2.57474
comp45383_c1_seq3	11.6229	1.75746	2.72541	6.69018	1.90064
comp41960_c1_seq21	20.6489	3.12446	2.72439	11.8867	2.47542
comp45630_c0_seq6	47.2267	7.14707	2.72418	27.1869	3.30273
comp22103_c0_seq1	4.40344	0.666534	2.72388	2.53499	0.930189
comp47212_c3_seq8	59.5374	9.01552	2.72331	34.2765	3.53446
comp41120_c1_seq3	5.61635	0.850822	2.7227	3.23359	1.17359
comp42431_c1_seq3	17.7192	2.68459	2.72254	10.2019	2.32257
comp39580_c0_seq1	275.769	41.8041	2.72174	158.787	5.06756
comp47324_c0_seq7	53.6054	8.12688	2.7216	30.8661	3.42966
comp21833_c0_seq4	6.81799	1.03404	2.72105	3.92602	1.36762
comp47293_c1_seq2	42.2877	6.41651	2.72038	24.3521	3.19262
comp39464_c0_seq1	301.365	45.7363	2.7201	173.551	5.15647
comp31076_c0_seq2	69.6341	10.5707	2.71972	40.1024	3.69144
comp40675_c0_seq9	22.2094	3.3717	2.71962	12.7905	2.54871
comp44988_c1_seq1	257.397	39.116	2.71816	148.256	4.99894
comp12777_c0_seq1	11.249	1.70977	2.71792	6.47938	1.86863
comp42431_c1_seq5	24.7239	3.75809	2.71784	14.241	2.65612
comp34511_c0_seq1	5.39497	0.820269	2.71745	3.10762	1.13386
comp42128_c0_seq1	55.0527	8.37714	2.71628	31.7149	3.45679
comp42431_c1_seq2	31.4914	4.79356	2.71579	18.1425	2.89826
comp47253_c1_seq3	18.8192	2.86616	2.71501	10.8427	2.38349
comp36280_c0_seq1	223.012	33.9703	2.71478	128.491	4.85586
comp41960_c1_seq10	13.9728	2.12945	2.71407	8.05113	2.08581
comp40675_c0_seq1	24.2838	3.7026	2.71338	13.9932	2.63857
comp45432_c0_seq2	6.59355	1.00689	2.71115	3.80022	1.33506
comp45880_c0_seq23	6.9455	1.06072	2.71103	4.00311	1.38707
comp41960_c1_seq5	24.1297	3.68523	2.71098	13.9075	2.63243
comp45864_c3_seq1	37.2449	5.6898	2.71059	21.4673	3.06653
comp41960_c1_seq2	22.0709	3.3718	2.71055	12.7213	2.54328
comp41222_c0_seq3	17.3886	2.65712	2.71021	10.0229	2.30487
comp39884_c2_seq2	3.4933	0.533823	2.71016	2.01356	0.699905
comp47293_c1_seq3	42.027	6.42433	2.7097	24.2257	3.18741
comp47253_c1_seq6	18.8683	2.88493	2.70936	10.8766	2.38662
comp32528_c0_seq4	13.0235	1.992	2.70883	7.50775	2.01594
comp45880_c0_seq8	7.60764	1.164	2.70836	4.38582	1.47838
comp47253_c1_seq2	18.9649	2.90171	2.70836	10.9333	2.39181
comp45749_c1_seq1	2.21637	0.339214	2.70793	1.27779	0.245133
comp41120_c1_seq15	7.06246	1.0825	2.7058	4.07248	1.40425
comp48417_c0_seq1	6.89118	1.05706	2.70469	3.97412	1.3798
comp47989_c0_seq1	10.5454	1.61839	2.70398	6.0819	1.80532
comp43446_c0_seq8	6.43546	0.9882	2.70317	3.71183	1.31153
comp31076_c0_seq1	66.4978	10.2138	2.70279	38.3558	3.64691
comp47110_c3_seq8	8.10445	1.24525	2.70228	4.67485	1.5422
comp42431_c1_seq1	17.6797	2.71653	2.70226	10.1981	2.3222
comp34476_c0_seq1	7.13703	1.09665	2.70222	4.11684	1.41509
comp24780_c0_seq1	12.3811	1.90397	2.70106	7.14253	1.96607
comp45422_c0_seq1	7.71505	1.18658	2.70087	4.45082	1.49309
comp47253_c1_seq1	18.559	2.85566	2.70022	10.7073	2.37093
comp45104_c1_seq1	14.8051	2.27859	2.69988	8.54185	2.14498
comp45630_c0_seq10	46.8458	7.21469	2.69891	27.0302	3.29696
comp44988_c1_seq2	250.744	38.6199	2.6988	144.682	4.97454
comp33719_c0_seq2	11.0566	1.70481	2.69722	6.3807	1.85328
comp45553_c0_seq4	1.74394	0.269003	2.69666	1.00647	0.00645065
comp26109_c0_seq1	20.5507	3.17163	2.69589	11.8612	2.47327
comp40811_c0_seq1	25.6485	3.96138	2.6948	14.8049	2.69496
comp38532_c1_seq2	25.6289	3.96035	2.69407	14.7946	2.69426
comp39198_c0_seq4	48.2865	7.46156	2.69407	27.874	3.3277
comp44224_c0_seq10	15.384	2.37812	2.69354	8.88106	2.18392
comp40601_c0_seq2	5.04806	0.78051	2.69324	2.91429	1.06962
comp45880_c0_seq7	7.59075	1.17409	2.6927	4.38242	1.4776
comp40758_c0_seq111	4.26106	0.659085	2.69268	2.46007	0.900191
comp32073_c0_seq5	4.61207	0.713548	2.69233	2.66281	0.979382
comp43139_c0_seq5	9.76733	1.51131	2.69216	5.63932	1.72976
comp47848_c0_seq1	40.9928	6.34344	2.69203	23.6681	3.16413
comp45880_c0_seq22	7.57283	1.17231	2.69148	4.37257	1.47535
comp41802_c3_seq11	50.5568	7.82792	2.6912	29.1924	3.37391
comp45976_c0_seq7	13.0501	2.02062	2.69119	7.53536	2.01961
comp37375_c0_seq1	12.3615	1.9146	2.69074	7.13805	1.96544
comp45880_c0_seq14	7.41138	1.14803	2.69058	4.2797	1.45388
comp47253_c1_seq11	18.818	2.91788	2.68912	10.8679	2.38582
comp47151_c2_seq2	7.37055	1.14353	2.68828	4.25704	1.44857
comp44988_c2_seq1	247.756	38.4835	2.68661	143.12	4.96368
comp44429_c1_seq4	5.3509	0.831297	2.68635	3.0911	1.12853
comp41682_c0_seq2	29.4515	4.57744	2.68573	17.0145	2.83406
comp46361_c0_seq17	15.0668	2.34325	2.68479	8.70502	2.1639
comp44988_c2_seq3	248.876	38.7271	2.68401	143.802	4.96843
comp45927_c0_seq5	15.8766	2.47053	2.68401	9.17356	2.21633
comp46559_c1_seq5	22.6222	3.52131	2.68356	13.0718	2.57045
comp12532_c0_seq1	176.777	27.5252	2.68311	102.151	4.62645
comp35778_c0_seq1	50.3917	7.85059	2.68231	29.1211	3.37146
comp42095_c0_seq2	15.2345	2.37724	2.67998	8.80587	2.17542
comp47862_c0_seq1	40.6498	6.34344	2.67991	23.4966	3.15686
comp42431_c0_seq4	20.0888	3.14104	2.67708	11.6149	2.45229
comp40956_c0_seq1	28.1618	4.40368	2.67696	16.2827	2.79011
comp46915_c3_seq2	7.2979	1.14236	2.67546	4.22013	1.43987
comp35943_c0_seq2	21.848	3.42079	2.6751	12.6344	2.53642
comp47337_c0_seq15	18.4933	2.89589	2.67492	10.6946	2.36974
comp47337_c0_seq5	18.5464	2.90447	2.67479	10.7254	2.37262
comp47037_c1_seq50	10.5159	1.64727	2.67442	6.08158	1.80527
comp46361_c0_seq2	16.5842	2.59843	2.6741	9.59132	2.26086
comp40811_c0_seq2	27.6853	4.34153	2.67284	16.0134	2.77343
comp41682_c0_seq1	32.884	5.16495	2.67056	19.0245	2.94573
comp47337_c0_seq3	18.5348	2.91194	2.67018	10.7234	2.37243
comp30672_c0_seq2	64.4223	10.134	2.66836	37.2781	3.61841
comp47337_c0_seq12	18.5421	2.91703	2.66823	10.7296	2.373
comp47786_c0_seq1	84.4093	13.281	2.66804	48.8451	3.88866
comp37809_c0_seq1	4.03543	0.635647	2.66642	2.33554	0.848242
comp47337_c0_seq11	18.5925	2.92892	2.66628	10.7607	2.3759
comp33870_c0_seq1	3.46121	0.546032	2.66422	2.00362	0.694956
comp45432_c0_seq1	6.92109	1.09313	2.66253	4.00711	1.38807
comp45061_c0_seq1	35.4849	5.60588	2.66219	20.5454	3.02264
comp42033_c1_seq2	4.38439	0.692743	2.66198	2.53857	0.9316
comp43704_c0_seq6	7.50937	1.18658	2.66188	4.34797	1.46971
comp43233_c2_seq3	4.20283	0.664562	2.66089	2.4337	0.889411
comp48201_c0_seq1	4.42179	0.699439	2.66036	2.56061	0.940247
comp45995_c2_seq25	6.5131	1.03084	2.65952	3.77197	1.3276
comp44750_c2_seq3	3.88087	0.61582	2.6558	2.24835	0.810194
comp43917_c0_seq8	180.269	28.6107	2.65552	104.44	4.64861
comp45661_c0_seq6	8.37697	1.33007	2.65493	4.85352	1.5797
comp41380_c0_seq7	3.57441	0.567585	2.6548	2.071	0.72803
comp45422_c0_seq2	7.94674	1.26214	2.65449	4.60444	1.52702
comp43139_c0_seq2	8.49591	1.34977	2.65405	4.92284	1.59389
comp44644_c0_seq1	81.7561	12.9913	2.65378	47.3737	3.85807
comp41613_c0_seq2	24.6849	3.92548	2.65269	14.3052	2.66062
comp38306_c0_seq1	1.93889	0.308506	2.65186	1.1237	0.116625
comp32548_c0_seq2	10.5375	1.67795	2.65076	6.10773	1.80955
comp22409_c0_seq3	5.33481	0.849977	2.64994	3.09239	1.12895
comp45880_c0_seq3	7.21433	1.14968	2.64963	4.18201	1.43079
comp44988_c2_seq6	243.806	38.9093	2.64755	141.358	4.95129
comp43726_c0_seq2	78.189	12.4859	2.64667	45.3374	3.81413
comp41057_c0_seq2	7.94857	1.26981	2.64608	4.60919	1.52805
comp45976_c0_seq8	15.1064	2.414	2.64566	8.7602	2.17022
comp47110_c3_seq6	7.10664	1.13568	2.64561	4.12116	1.41613
comp45647_c0_seq2	7.74401	1.23834	2.64467	4.49118	1.50211
comp42095_c0_seq3	20.2942	3.25016	2.64248	11.7722	2.46574
comp40944_c0_seq1	13.8985	2.22796	2.64113	8.06323	2.08731
comp44988_c2_seq7	244.746	39.2462	2.64066	141.996	4.9558
comp48101_c0_seq1	9.95735	1.5979	2.63958	5.77762	1.75399
comp43822_c0_seq1	4.36603	0.700938	2.63896	2.53348	0.929595
comp45995_c2_seq26	5.99023	0.962355	2.63797	3.47629	1.24597
comp32994_c0_seq8	2.68749	0.431967	2.63727	1.55973	0.444512
comp43726_c0_seq1	77.8865	12.5202	2.63712	45.2034	3.81117
comp38977_c0_seq2	4.21214	0.677165	2.63697	2.44465	0.893903
comp44439_c3_seq10	7.3929	1.1889	2.63651	4.2909	1.4565
comp48194_c0_seq1	5.02766	0.80868	2.63625	2.91817	1.07096
comp40262_c0_seq1	4.21415	0.678679	2.63444	2.44641	0.894623
comp35832_c0_seq1	5.02644	0.811058	2.63166	2.91875	1.07116
comp41613_c0_seq6	27.5732	4.45226	2.63066	16.0127	2.77338
comp37124_c0_seq2	1.06452	0.171941	2.63022	0.618231	-0.480894
comp43940_c1_seq1	5.17453	0.835812	2.63018	3.00517	1.10033
comp41613_c0_seq13	24.4666	3.95344	2.62963	14.21	2.65395
comp43548_c0_seq8	3.54922	0.5737	2.62913	2.06146	0.723414
comp47151_c2_seq23	6.66205	1.0772	2.62868	3.86963	1.35316
comp44772_c1_seq3	4.20606	0.680297	2.62823	2.44318	0.8933
comp41613_c0_seq10	24.4584	3.95627	2.62812	14.2073	2.65376
[truncated: 12,242 more rows]
