# Supplementary material for: Development of a species-specific transformation system using the novel endogenous promoter calreticulin from oleaginous microalgae Ettlia sp
Source: Sci Rep. 2020 Aug 18;10:13947. doi: 10.1038/s41598-020-70503-2 (PMC7434781; doi:10.1038/s41598-020-70503-2)
Supplement: Supplementary file 3 — Supplementary Data S2. [file 41598_2020_70503_MOESM3_ESM.xlsx]

## Sheet: Codon Usage 
Strain			Ettlia sp. YC001			Chlamydomonas reinhardtii			Chlorella vulgaris			Dunaliella salina			Phaeodactylum tricornutum			Volvox carteri
Amino acid	#Codon	AA	Fraction	Frequency	Number	Fraction	Frequency	Number	Fraction	Frequency	Number	Fraction	Frequency	Number	Fraction	Frequency	Number	Fraction	Frequency	Number
Alanine	GCA	A	0.365	28.213	218567	0.084	18.41	120732	0.249722	27.23	899	0.231704	21.67	1868	0.209019	17.79	86153	0.179942	23.88	196202
	GCC	A	0.206	15.925	123375	0.432304	51.11	335101	0.432304	38.28	1264	0.432304	34.52	2975	0.432304	27.72	134265	0.432304	40.78	335082
	GCG	A	0.164	12.65	98005	0.351544	58.73	385016	0.351544	21.14	698	0.351544	14.37	1239	0.351544	18.98	91952	0.351544	44.85	368465
	GCT	A	0.265	20.429	158270	0.132225	17.6	115364	0.132225	22.38	739	0.132225	22.97	1980	0.132225	20.61	99808	0.132225	23.2	190612
Cysteine	TGC	C	0.386	8.425	65273	0.838824	13.63	89354	0.836283	11.45	378	0.810877	11.59	999	0.512296	8.05	38976	0.697027	11.48	94351
	TGT	C	0.614	13.376	103623	0.161176	2.62	17169	0.163717	2.24	74	0.189123	2.7	233	0.487704	7.66	37105	0.302973	4.99	41011
Aspartic Acid	GAC	D	0.687	35.338	273771	0.826146	38.09	249748	0.693102	38.64	1276	0.618159	34.99	3016	0.501899	29.6	143352	0.649082	30.55	250989
	GAT	D	0.313	16.132	124974	0.173854	8.02	52557	0.306898	17.11	565	0.381841	21.61	1863	0.498101	29.37	142267	0.350918	16.52	135694
Glutamic Acid	GAA	E	0.346	12.833	99416	0.0872879	4.49	29456	0.144109	8.96	296	0.152581	9.26	798	0.639332	38.81	188002	0.226011	11.76	96626
	GAG	E	0.654	24.228	187700	0.912712	46.98	308002	0.855891	53.24	1758	0.847419	51.42	4432	0.360668	21.9	106058	0.773989	40.28	330901
Phenylalanine	TTC	F	0.701	23.398	181267	0.789688	20.32	133222	0.622026	21.38	706	0.688676	25.9	2232	0.398407	14.88	72069	0.657825	16.38	134568
	TTT	F	0.299	9.959	77152	0.210312	5.41	35480	0.377974	12.99	429	0.311324	11.71	1009	0.601593	22.47	108824	0.342175	8.52	69997
Glycine	GGA	G	0.198	12.591	97541	0.0732616	7.02	46035	0.134948	10.63	351	0.126877	9.8	845	0.310941	19.85	96138	0.134588	12.82	105366
	GGC	G	0.302	19.229	148968	0.644705	61.79	405110	0.578239	45.55	1504	0.537688	41.55	3581	0.257232	16.42	79532	0.463434	44.16	362811
	GGG	G	0.199	12.653	98025	0.172463	16.53	108370	0.137639	10.84	358	0.138288	10.69	921	0.154287	9.85	47703	0.209025	19.92	163641
	GGT	G	0.301	19.172	148531	0.10957	10.5	68850	0.149173	11.75	388	0.197147	15.23	1313	0.27754	17.72	85811	0.192953	18.39	151058
Histidine	CAC	H	0.679	20.805	161177	0.841622	18.38	120506	0.799557	21.86	722	0.706652	15.04	1296	0.569428	14.02	67914	0.653149	14.74	121069
	CAT	H	0.321	9.854	76340	0.158378	3.46	22677	0.200443	5.48	181	0.293348	6.24	538	0.430572	10.6	51353	0.346851	7.83	64293
Isoleucine	ATA	I	0.347	7.287	56457	0.0747657	1.93	12644	0.0379464	1.54	51	0.0453854	2.08	179	0.154378	6.94	33618	0.141967	3.94	32411
	ATC	I	0.414	8.681	67255	0.699695	18.05	118329	0.615327	25.04	827	0.658976	30.15	2599	0.335868	15.1	73140	0.540051	15.01	123293
	ATT	I	0.239	5.004	38768	0.225539	5.82	38142	0.346726	14.11	466	0.295639	13.53	1166	0.509754	22.92	111006	0.317982	8.84	72595
Lysine	AAA	K	0.436	18.211	141085	0.097884	3.08	20206	0.107973	5.91	195	0.120446	6.64	572	0.491622	22.81	110470	0.217502	6.59	54117
	AAG	K	0.564	23.565	182561	0.902116	28.4	186222	0.892027	48.79	1611	0.879554	48.46	4177	0.508378	23.58	114235	0.782498	23.7	194694
Leucine	CTA	L	0.141	16.196	125475	0.0400162	3.84	25196	0.0215453	1.76	58	0.0404323	3.52	303	0.0972077	9.16	44366	0.0722519	6.65	54675
	CTC	L	0.212	24.278	188082	0.68223	65.52	429563	0.591753	48.24	1593	0.562984	48.95	4219	0.179201	16.89	81788	0.457935	42.18	346532
	CTG	L	0.309	35.515	275140	0.147178	14.13	92670	0.19688	16.05	530	0.153456	13.34	1150	0.193557	18.24	88340	0.166742	15.36	126178
	CTT	L	0.112	12.9	99936	0.0558267	5.36	35151	0.0757801	6.18	204	0.0777956	6.76	583	0.161561	15.22	73737	0.11195	10.31	84716
	TTA	L	0.061	6.955	53885	0.00879543	0.84	5538	0.0419762	3.42	113	0.0236189	2.05	177	0.0811102	7.64	37019	0.035002	3.22	26487
	TTG	L	0.165	18.922	146595	0.065953	6.33	41527	0.0720654	5.88	194	0.141713	12.32	1062	0.287364	27.08	131154	0.15612	14.38	118140
Methionine	ATG	M	1	18.72	145025	1.31068	21.3	139618	1.81416	24.83	820	2.00812	28.7	2474	1.43239	22.5	108978	1.25757	20.72	170227
Asparagine	AAC	N	0.73	18.977	147017	0.867362	20.47	134193	0.812245	30.13	995	0.7554	28.81	2483	0.52718	19.86	96176	0.71439	17.82	146405
	AAT	N	0.27	7.024	54417	0.132638	3.13	20521	0.187755	6.97	230	0.2446	9.33	804	0.47282	17.81	86259	0.28561	7.12	58532
proline	CCA	P	0.301	19.247	149107	0.108274	7.03	46104	0.166387	8.99	297	0.277502	14.9	1284	0.220259	11.42	55317	0.16142	11.29	92726
	CCC	P	0.197	12.586	97508	0.365345	23.73	155567	0.405042	21.9	723	0.438945	23.56	2031	0.264194	13.7	66351	0.282738	19.77	162416
	CCG	P	0.303	19.411	150379	0.111517	7.24	47485	0.192717	10.42	344	0.194294	10.43	899	0.242051	12.55	60790	0.185368	12.96	106483
	CCT	P	0.2	12.783	99030	0.414863	26.94	176652	0.235854	12.75	421	0.0892587	4.79	413	0.273495	14.18	68687	0.370474	25.9	212815
Glutamine	CAA	Q	0.306	14.255	110437	0.122509	5.24	34387	0.153975	5.57	184	0.236602	10.24	883	0.564522	23.04	111606	0.246643	10.99	90254
	CAG	Q	0.694	32.353	250646	0.877491	37.57	246302	0.846025	30.62	1011	0.763398	33.05	2849	0.435478	17.77	86094	0.753357	33.55	275675
Arginine	AGA	R	0.079	7.538	58397	0.0178176	1.16	7601	0.0470016	2.63	87	0.057489	3.03	261	0.0985233	6.05	29316	0.0493673	3.29	27038
	AGG	R	0.105	9.989	77389	0.0764297	4.97	32605	0.0810373	4.54	150	0.195154	10.28	886	0.0687371	4.22	20453	0.130879	8.72	71681
	CGA	R	0.215	20.449	158419	0.0827237	5.38	35290	0.160454	8.99	297	0.129075	6.8	586	0.208379	12.8	62004	0.137616	9.17	75371
	CGC	R	0.132	12.564	97338	0.478881	31.16	204291	0.486764	27.29	901	0.410793	21.64	1865	0.226483	13.91	67391	0.286559	19.1	156946
	CGG	R	0.17	16.105	124770	0.0514157	3.35	21934	0.0729335	4.09	135	0.0861233	4.54	391	0.228382	14.03	67956	0.112016	7.47	61350
	CGT	R	0.299	28.369	219779	0.292733	19.05	124880	0.15181	8.51	281	0.121366	6.39	551	0.169495	10.41	50434	0.283563	18.9	155305
Serine	AGC	S	0.218	17.42	134958	0.0646859	4.59	30120	0.0563607	3.18	105	0.070185	4.49	387	0.148268	12.4	60070	0.096881	7.39	60735
	AGT	S	0.171	13.667	105878	0.383682	27.25	178656	0.33548	18.93	625	0.301777	19.31	1664	0.146989	12.3	59552	0.296799	22.65	186064
	TCA	S	0.171	13.662	105843	0.0639857	4.54	29794	0.135266	7.63	252	0.145811	9.33	804	0.155519	13.01	63008	0.0960372	7.33	60206
	TCC	S	0.125	9.977	77291	0.206028	14.63	95934	0.255502	14.42	476	0.293979	18.81	1621	0.206829	17.3	83796	0.214524	16.37	134486
	TCG	S	0.22	17.606	136399	0.0697005	4.95	32455	0.0842727	4.75	157	0.110083	7.04	607	0.127821	10.69	51786	0.107422	8.2	67343
	TCT	S	0.095	7.569	58638	0.211917	15.05	98676	0.133119	7.51	248	0.0781647	5	431	0.214574	17.95	86934	0.188337	14.37	118069
Threonine	ACA	T	0.321	13.052	101114	0.0978155	4.9	32109	0.182851	10.72	354	0.214679	11.78	1015	0.210527	12.88	62366	0.148499	7.87	64645
	ACC	T	0.317	12.873	99731	0.415389	20.8	136356	0.441116	25.86	854	0.433799	23.8	2051	0.280791	17.17	83181	0.337847	17.9	147073
	ACG	T	0.207	8.41	65156	0.131286	6.57	43096	0.207645	12.17	402	0.206007	11.3	974	0.224222	13.71	66423	0.18489	9.8	80487
	ACT	T	0.155	6.304	48837	0.35551	17.8	116700	0.168388	9.87	326	0.145516	7.98	688	0.28446	17.4	84268	0.328764	17.42	143119
Valine	GTA	V	0.128	9.905	76739	0.0726214	4.95	32486	0.150084	10.78	356	0.110403	7.84	676	0.259102	17.69	85673	0.150063	10.18	83623
	GTC	V	0.419	32.39	250930	0.200586	13.69	89729	0.225126	16.17	534	0.214764	15.26	1315	0.308108	21.03	101877	0.245906	16.68	137032
	GTG	V	0.27	20.82	161296	0.0430886	2.94	19275	0.056914	4.09	135	0.0610812	4.34	374	0.169125	11.55	55922	0.123719	8.39	68943
	GTT	V	0.183	14.102	109247	0.683704	46.65	305844	0.567875	40.79	1347	0.613751	43.6	3758	0.263665	18	87182	0.480312	32.58	267656
Tryptophan	TGG	W	1	12.958	100388	0.837368	13.61	89199	1.23894	16.96	560	0.931818	13.32	1148	0.85593	13.44	65120	0.746295	12.3	101020
Tyrosine	TAC	Y	0.723	18.751	145265	0.130786	2.77	18152	0.194196	5.27	174	0.240366	7.02	605	0.359344	9.15	44297	0.231399	4.86	39943
	TAT	Y	0.277	7.19	55705	1.13253	18.4	120640	1.59735	21.86	722	1.55195	22.18	1912	1.03804	16.31	78975	0.980127	16.15	132672
Stop	TAA	*	0.25	5.058	39184	0.254148	0.45	2956	0.255556	0.7	23	0.458101	0.95	82	0.395062	0.75	3616	0.262699	0.42	3434
	TAG	*	0.437	8.844	68519	0.298771	0.53	3475	0.1	0.27	9	0.173184	0.36	31	0.330165	0.62	3022	0.279605	0.44	3655
	TGA	*	0.313	6.345	49155	0.447081	0.79	5200	0.644444	1.76	58	0.368715	0.77	66	0.274773	0.52	2515	0.457696	0.73	5983
Total.				999.997	7747145		999.97	6556219		999.99	33021		1000.03	86194		1000	4843550		1000.03	8215986

## Sheet: GC(%)
	hive.biochemistry.gwu.edu/review/codon.
		Number of CDSs (codons)	GC Contents(%)
			Total	1st	2nd	3rd
	Botryococcus	63 (28,063)	55.16	57.37	42.27	65.87
	Chlamydomonas reinhardtii	14,410 (655,6219)	68	68.49	52.34	83.16
	Chlorella	9,780 (4,456,470)	68.86	70.59	51.33	84.67
	Dunaliella	374 (164,426)	57.68	58.77	43.06	71.26
	Ettlia sp. YC001	22038 (unpredicted)	55.34	61.43	46.15	58.44
	Haematococcus lacustris	98 (40,753)	60.09	61.78	44.36	74.11
	Nannochloropsis	3554 (1,057,813)	58.27	61.18	46.59	67.04
	Phaeodactylum tricornutum	10,408 (4,843,550)	51.06	56.48	43.67	53.04
	Scenedesmus	23 (5,278)	58.99	62.47	43.2	71.31
	Volvox carteri	14,436 (8,215,986)	62.98	66.11	52.34	70.51
