# Supplementary material for: Development of a species-specific transformation system using the novel endogenous promoter calreticulin from oleaginous microalgae Ettlia sp
Source: Sci Rep. 2020 Aug 18;10:13947. doi: 10.1038/s41598-020-70503-2 (PMC7434781; doi:10.1038/s41598-020-70503-2)
Supplement: Supplementary file 4 — Supplementary Data S3. [file 41598_2020_70503_MOESM4_ESM.xlsx]

## Sheet: Glycerolipid metabolism
Name of RNA-seq contigs	log2FC	Annotation
		Description	Protein ID	Species
comp23431_c0_seq1	-1.02452	1-acyl-sn-glycerol-3-phosphate acyltransferase	XP_013905110.1	Monoraphidium neglectum
comp42399_c0_seq8	-0.496673	glycerol-3-phosphate 1-acyltransferase, partial	XP_005650277.1	Coccomyxa subellipsoidea C-169
comp26548_c0_seq2	0.316746	P-loop containing nucleoside triphosphate hydrolase protein	XP_005646923.1	Coccomyxa subellipsoidea C-169
comp28707_c0_seq1	-16.9816	ubiquinol:cytochrome c oxidoreductase biogenesis factor	XP_001700670.1	Chlamydomonas reinhardtii
comp34638_c0_seq1	-16.2356	ubiquinol:cytochrome c oxidoreductase biogenesis factor	XP_001700670.1	Chlamydomonas reinhardtii
comp41844_c0_seq1	-1.62955	lecithin:cholesterol acyltransferase	XP_013903842.1	Monoraphidium neglectum
comp30945_c0_seq1	-1.81347	glycoside hydrolase	XP_005646246.1	Coccomyxa subellipsoidea C-169
comp30945_c0_seq2	-1.4848	glycoside hydrolase	XP_005646246.1	Coccomyxa subellipsoidea C-169
comp38240_c0_seq2	-16.817	aldehyde dehydrogenase family 22 member A1	GAQ84711.1	Klebsormidium flaccidum
comp38240_c1_seq1	-16.7655	Aldehyde dehydrogenase, C-terminal	CEF98977.1	Ostreococcus tauri
comp46275_c0_seq5	-0.0696136	aldehyde dehydrogenase (NAD+)	XP_013904769.1	Monoraphidium neglectum
comp46520_c1_seq2	-0.0364935	aldehyde dehydrogenase (NAD+)	XP_013904769.1	Monoraphidium neglectum
comp46520_c1_seq8	0.0607579	aldehyde dehydrogenase	XP_001690955.1	Chlamydomonas reinhardtii
comp46520_c1_seq10	0.208235	aldehyde dehydrogenase	XP_001690955.1	Chlamydomonas reinhardtii
comp38973_c0_seq1	-2.33904	1,2-diacylglycerol 3-beta-galactosyltransferase	XP_013903204.1	Monoraphidium neglectum
comp41976_c0_seq5	-1.3424	diacylglycerol acyltransferase type 2	AGO32157.1	Chlamydomonas reinhardtii
comp42362_c1_seq2	-0.343409	Diacylglycerol O-acyltransferase 2B	XP_013903396.1	Monoraphidium neglectum
comp44830_c1_seq2	-1.52397	diacylglycerol acyltransferase type 2	AGO32157.1	Chlamydomonas reinhardtii
comp45226_c0_seq2	-2.33968	diacylglycerol acyltransferase type 2	AGO32157.1	Chlamydomonas reinhardtii
comp45226_c0_seq3	-1.98039	diacylglycerol acyltransferase type 2	AGO32157.1	Chlamydomonas reinhardtii
comp45953_c0_seq2	-0.966595	diacylglycerol acyltransferase type 2	AGO32157.1	Chlamydomonas reinhardtii
comp42420_c0_seq1	3.35609	diacylglycerol acyltransferase type 2	AGO32157.1	Chlamydomonas reinhardtii
comp42838_c0_seq2	-2.72028	alpha/beta fold family hydrolase	XP_013891341.1	Monoraphidium neglectum
comp43050_c0_seq2	0.122863	triacylglycerol lipase	XP_001702379.1	Chlamydomonas reinhardtii
comp43050_c0_seq3	0.149261	triacylglycerol lipase	XP_013892121.1	Monoraphidium neglectum
comp46335_c2_seq4	-2.77506	lipase	XP_013895056.1	Monoraphidium neglectum
comp46335_c2_seq3	-2.82107	lipase	XP_013895056.1	Monoraphidium neglectum
comp41301_c0_seq1	-0.362638	lipase A, lysosomal acid, cholesterol esterase	XP_013899049.1	Monoraphidium neglectum
comp31675_c0_seq1	-17.1671	lipase, family member K	XP_013901823.1	Monoraphidium neglectum
comp41832_c0_seq1	-0.546726	lipase A, lysosomal acid, cholesterol esterase	XP_013899049.1	Monoraphidium neglectum
comp9226_c0_seq2	-15.5211	Lipase member M	XP_013898937.1	Monoraphidium neglectum
comp42903_c0_seq1	-1.00673	glycerol-3-phosphate acyltransferase	ALK24260.1	Lobosphaera incisa
comp43482_c0_seq1	-4.52945	patatin-domain-containing protein	XP_005643048.1	Coccomyxa subellipsoidea C-169
comp44513_c0_seq1	0.917878	sulfoquinovosyltransferase	XP_013901999.1	Monoraphidium neglectum
comp45853_c1_seq6	-1.74645	glycerol kinase-like protein	XP_003604353.1	Medicago truncatula
comp46136_c1_seq2	-0.911972	Digalactosyldiacylglycerol synthase 1, chloroplastic	OAY76521.1	Ananas comosus
comp47157_c0_seq3	-0.298255	galactolipid galactosyltransferase	XP_001693597.1	Chlamydomonas reinhardtii
comp47157_c0_seq4	-0.3675	galactolipid galactosyltransferase	XP_001693597.1	Chlamydomonas reinhardtii
comp43497_c2_seq4	-3.78989	galactolipid galactosyltransferase	XP_001693597.1	Chlamydomonas reinhardtii
comp44246_c0_seq2	1.23769	galactolipid galactosyltransferase	XP_001693597.1	Chlamydomonas reinhardtii
comp43211_c1_seq1	1.12242	glycerol-3-phosphate acyltransferase	XP_001694977.1	Chlamydomonas reinhardtii
comp45256_c2_seq2	-2.2587	diacylglycerol acyltransferase type 2	AGO32156.1	Chlamydomonas reinhardtii
comp46000_c1_seq4	-1.30144	diacylglycerol acyltransferase type 2	AGO32158.1	Chlamydomonas reinhardtii
comp46000_c1_seq1	-0.961439	diacylglycerol acyltransferase type 2	AGO32158.1	Chlamydomonas reinhardtii

## Sheet: Fattyacid biosynthesis
Name of RNA-seq contigs	log2FC	Annotation
		Description	Protein ID	Species
comp18080_c0_seq1	-1.31278	3-ketoacyl-CoA-synthase	XP_013902146.1	Monoraphidium neglectum
comp18707_c0_seq1	-15.4719	acetyl-CoA carboxylase / biotin carboxylase	XP_013895901.1	Monoraphidium neglectum
comp29559_c0_seq2	-16.2899	acetyl-CoA synthetase-like protein	XP_005648967.1	Coccomyxa subellipsoidea C-169
comp34883_c0_seq1	2.01196	acetyl-coa biotin carboxyl carrier	XP_001700442.1	Chlamydomonas reinhardtii
comp36468_c0_seq1	-0.291721	dehydrogenase	XP_005645747.1	Coccomyxa subellipsoidea C-169
comp41040_c1_seq2	-19.7676	NAD(P)-binding protein	XP_005646396.1	Coccomyxa subellipsoidea C-169
comp41040_c1_seq4	-19.7838	NAD(P)-binding protein	XP_005646396.1	Coccomyxa subellipsoidea C-169
comp42438_c1_seq6	-0.195241	3-oxoacyl-[acyl-carrier-protein] reductase	XP_013897966.1	Monoraphidium neglectum
comp42804_c0_seq1	1.6988	CR051 protein	AAO32619.1	Chlamydomonas reinhardtii
comp42804_c0_seq2	1.72931	CR051 protein	AAO32619.1	Chlamydomonas reinhardtii
comp43095_c0_seq26	-2.49564	C-factor	XP_011401041.1	Auxenochlorella protothecoides
comp45764_c0_seq1	-1.43667	3-hydroxybutyrate dehydrogenase	XP_005650709.1	Coccomyxa subellipsoidea C-169
comp46298_c0_seq1	-1.4992	3-hydroxybutyrate dehydrogenase	XP_005650709.1	Coccomyxa subellipsoidea C-169
comp43095_c1_seq12	-2.06893	C-factor	XP_011401041.1	Auxenochlorella protothecoides
comp39610_c0_seq1	0.893089	Enoyl-[acyl-carrier-protein] reductase [NADH], chloroplastic	XP_011400970.1	Auxenochlorella protothecoides
comp39610_c0_seq2	1.00393	Enoyl-[acyl-carrier-protein] reductase [NADH], chloroplastic	XP_011400970.1	Auxenochlorella protothecoides
comp40132_c0_seq2	1.47222	acetyl-CoA synthetase-like protein	XP_005648967.1	Coccomyxa subellipsoidea C-169
comp40685_c0_seq1	1.04213	long-chain acyl-CoA synthetase 7	XP_005645473.1	Coccomyxa subellipsoidea C-169
comp44401_c0_seq1	-2.67281	long chain acyl-CoA synthetase 4	XP_005643243.1	Coccomyxa subellipsoidea C-169
comp46498_c0_seq1	1.60203	long chain acyl-coa synthetase 4	OIT27017.1	Nicotiana attenuata
comp47453_c1_seq1	-1.86559	long chain acyl-coa synthetase 6, peroxisomal	OIT35810.1	Nicotiana attenuata
comp44401_c1_seq1	-1.145	acetyl-CoA synthetase-like protein	XP_005648967.1	Coccomyxa subellipsoidea C-169
comp47487_c3_seq2	-0.0465958	acetyl-CoA synthetase-like protein	XP_005648967.1	Coccomyxa subellipsoidea C-169
comp46498_c0_seq6	1.23797	long chain acyl-CoA synthetase 4	NP_001310699.1	Ricinus communis
comp40737_c0_seq1	1.79697	3-ketoacyl-ACP-synthase	XP_001700152.1	Chlamydomonas reinhardtii
comp41235_c0_seq1	-3.44822	(-)-isopiperitenol/(-)-carveol dehydrogenase, mitochondrial	XP_007209470.1	Prunus persica
comp44088_c0_seq3	-2.59821	short-chain dehydrogenase/reductase SDR	XP_001699466.1	Chlamydomonas reinhardtii
comp42450_c0_seq1	-3.04811	Acyl-[acyl-carrier-protein] desaturase 3, chloroplastic, partial	JAU48883.1	Noccaea caerulescens
comp42644_c0_seq1	1.68457	stearoyl-ACP desaturase	ACX71635.1	Chromochloris zofingiensis
comp43814_c0_seq1	2.1998	acetyl-coa carboxylase beta-carboxyltransferase subunit of plastidic multimeric ACCase	XP_001703187.1	Chlamydomonas reinhardtii
comp44434_c0_seq1	1.42075	3R-hydroxymyristoyl ACP dehydrase	XP_013904130.1	Monoraphidium neglectum
comp45733_c1_seq1	0.63064	acetyl-CoA carboxylase, biotin carboxylase	XP_013906163.1	Monoraphidium neglectum
comp46380_c0_seq1	1.17582	methylcrotonoyl-CoA carboxylase subunit alpha	GAQ88060.1	Klebsormidium flaccidum
comp46380_c0_seq2	1.16124	methylcrotonoyl-CoA carboxylase subunit alpha	GAQ88060.1	Klebsormidium flaccidum
comp44222_c1_seq1	-0.0293784	3-methylcrotonyl-CoA carboxylase alpha subunit	XP_013906085.1	Monoraphidium neglectum
comp46036_c0_seq1	-4.49964	Long-chain-fatty-acid-CoA ligase FadD15	XP_011396067.1	Auxenochlorella protothecoides
comp47773_c0_seq1	0.844515	acetyl-CoA carboxylase	XP_001696945.1	Chlamydomonas reinhardtii
comp42163_c0_seq1	1.07137	fatty acyl-ACP thioesterase A	XP_013900398.1	Monoraphidium neglectum
comp47453_c1_seq4	-1.82609	long-chain acyl-CoA synthetase 7	XP_005645473.1	Coccomyxa subellipsoidea C-169
comp30170_c0_seq1	0.916191	glutathione peroxidase 1	AGY31281.1	Panax ginseng
comp30170_c0_seq2	0.938852	glutathione peroxidase 1	AGY31281.1	Panax ginseng
comp38550_c0_seq1	-2.71467	glutathione peroxidase	ADQ00180.1	Chlamydomonas sp. ICE-L
comp38550_c0_seq2	-2.66328	glutathione peroxidase	ADQ00180.1	Chlamydomonas sp. ICE-L
comp38787_c0_seq2	3.43889	glutathione peroxidase	XP_001693150.1	Chlamydomonas reinhardtii
comp44617_c0_seq1	-1.11919	glutathione peroxidase	XP_013904692.1	Monoraphidium neglectum
comp33941_c0_seq2	-0.649011	cytochrome P450	XP_013900462.1	Monoraphidium neglectum
comp45503_c0_seq1	0.063595	cytochrome P450	XP_013906724.1	Monoraphidium neglectum
comp47173_c1_seq13	0.0754139	cytochrome P450	XP_013906724.1	Monoraphidium neglectum
comp37901_c0_seq1	-2.72212	Prostaglandin E synthase 2	XP_013905656.1	Monoraphidium neglectum
comp37901_c0_seq2	-2.80823	Prostaglandin E synthase 2	XP_013905656.1	Monoraphidium neglectum
comp40708_c0_seq1	-0.608206	retinol dehydrogenase 11 (all-trans/9-cis/11-cis)	XP_013901753.1	Monoraphidium neglectum
comp40708_c0_seq4	-0.578929	retinol dehydrogenase 11 (all-trans/9-cis/11-cis)	XP_013901753.1	Monoraphidium neglectum
comp41116_c0_seq2	-0.691289	dehydrogenase/reductase	XP_013906782.1	Monoraphidium neglectum
comp41116_c0_seq6	-0.822604	dehydrogenase/reductase	XP_013906782.1	Monoraphidium neglectum
comp42268_c0_seq12	0.503375	Carbonyl reductase [NADPH] 1	XP_013900238.1	Monoraphidium neglectum
comp43515_c0_seq6	-1.30414	Dehydrogenase/reductase SDR family member 12	JAU24725.1	Noccaea caerulescens
comp45972_c0_seq1	-0.0597503	NAD(P)-binding protein	XP_005643618.1	Coccomyxa subellipsoidea C-169
comp45972_c0_seq4	-0.135415	NAD(P)-binding protein	XP_005643618.1	Coccomyxa subellipsoidea C-169
comp46236_c0_seq4	0.191939	NAD(P)-binding protein	XP_005645826.1	Coccomyxa subellipsoidea C-169
comp41361_c0_seq2	-0.882735	cytochrome P450	XP_001703398.1	Chlamydomonas reinhardtii
comp42578_c1_seq2	0.993073	cytochrome P450	XP_013906724.1	Monoraphidium neglectum
comp42770_c5_seq4	-0.527569	cytochrome P450	XP_013905934.1	Monoraphidium neglectum
comp44158_c0_seq1	0.61819	cytochrome P450	XP_013905935.1	Monoraphidium neglectum
comp46171_c0_seq2	-4.07498	cytochrome P450	XP_001703398.1	Chlamydomonas reinhardtii
comp46368_c0_seq4	-4.06327	cytochrome P450	XP_001703398.1	Chlamydomonas reinhardtii
comp46452_c0_seq2	-4.16886	cytochrome P450, CYP711 clan	XP_001692533.1	Chlamydomonas reinhardtii
comp46452_c0_seq8	-4.12307	cytochrome P450, CYP711 clan	XP_001692533.1	Chlamydomonas reinhardtii
comp42581_c0_seq4	0.774347	cytochrome P450	XP_013906724.1	Monoraphidium neglectum
comp41361_c0_seq3	-0.933765	cytochrome P450	XP_005647617.1	Coccomyxa subellipsoidea C-169
comp43482_c0_seq1	-4.52945	patatin-domain-containing protein	XP_005643048.1	Coccomyxa subellipsoidea C-169
comp46826_c3_seq1	-2.34108	gamma-glutamyltranspeptidase	XP_005649889.1	Coccomyxa subellipsoidea C-169
comp34464_c0_seq1	-15.9628	NADPH-ferrihemoprotein reductase	XP_013899130.1	Monoraphidium neglectum
comp34464_c1_seq2	-16.4666	NADPH-ferrihemoprotein reductase	XP_013899130.1	Monoraphidium neglectum
comp35401_c0_seq1	-0.607133	Leukotriene A-4 hydrolase	XP_011397335.1	Auxenochlorella protothecoides
comp44934_c0_seq1	-1.28181	Pyrophosphate-energized vacuolar membrane proton pump 1	XP_011398805.1	Auxenochlorella protothecoides

## Sheet: Carotenoid biosynthesis
Name of RNA-seq contigs	log2FC	Annotation
		Description	Protein ID	Species
comp37556_c0_seq2	-0.62971	Carotenoid cleavage dioxygenase 8	XP_013897434.1	Monoraphidium neglectum
comp44520_c1_seq1	-2.42926	Carotenoid cleavage dioxygenase 8	XP_013897434.1	Monoraphidium neglectum
comp45883_c0_seq1	1.04924	carotenoid cleavage dioxygenase	XP_001695565.1	Chlamydomonas reinhardtii
comp45876_c1_seq5	-0.903518	Carotenoid cleavage dioxygenase 8	XP_013897434.1	Monoraphidium neglectum
comp45876_c1_seq1	-0.664104	carotenoid oxygenase	XP_005644689.1	Coccomyxa subellipsoidea C-169
comp44520_c0_seq4	-2.48086	Carotenoid cleavage dioxygenase 8	XP_013897434.1	Monoraphidium neglectum
comp43034_c0_seq2	-1.51071	lignostilbene-alpha,beta-dioxygenase	XP_013894679.1	Monoraphidium neglectum
comp39081_c0_seq1	-17.375	cytochrome P450	XP_013900071.1	Monoraphidium neglectum
comp40609_c0_seq1	-1.83871	Abscisic acid 8'-hydroxylase 3	XP_013901302.1	Monoraphidium neglectum
comp44422_c0_seq1	-2.07068	cytochrome P450	XP_013906724.1	Monoraphidium neglectum
comp44745_c0_seq1	-1.20137	CYP97C3	ABQ59243.1	Chlamydomonas reinhardtii
comp44745_c1_seq2	-1.40993	CYP97C3	ABQ59243.1	Chlamydomonas reinhardtii
comp45349_c0_seq1	-1.14055	Cytochrome P450	XP_013902994.1	Monoraphidium neglectum
comp45349_c0_seq3	-1.16337	Cytochrome P450	XP_013902994.1	Monoraphidium neglectum
comp46548_c0_seq2	-5.38034	NADPH-ferrihemoprotein reductase	XP_013899130.1	Monoraphidium neglectum
comp46548_c0_seq3	-5.45893	NADPH-ferrihemoprotein reductase	XP_013899130.1	Monoraphidium neglectum
comp47446_c2_seq1	-1.26544	cytochrome P450	XP_013900071.1	Monoraphidium neglectum
comp47446_c2_seq3	-1.63958	cytochrome P450	XP_013900071.1	Monoraphidium neglectum
comp41409_c1_seq1	-1.75968	CYP97B1	AGK38423.1	Parachlorella kessleri
comp46828_c2_seq1	-3.50178	cytochrome P450	AFN53663.1	Linum usitatissimum
comp46828_c2_seq2	-3.60448	cytochrome P450	AFN53663.1	Linum usitatissimum
comp46579_c1_seq1	-3.88954	cytochrome P450, carotenoid hydroxylase	XP_001700492.1	Chlamydomonas reinhardtii
comp39435_c0_seq1	-1.70419	FAD/NAD(P)-binding domain-containing protein	XP_005650236.1	Coccomyxa subellipsoidea C-169
comp47113_c1_seq6	-0.952577	zeta-carotene desaturase	XP_001700786.1	Chlamydomonas reinhardtii
comp47113_c1_seq10	-0.938645	zeta-carotene desaturase	XP_001700786.1	Chlamydomonas reinhardtii
comp39888_c0_seq1	-0.444741	beta-carotene hydroxylase	ABS50237.1	Chromochloris zofingiensis
comp45748_c0_seq2	0.411305	beta-carotene hydroxylase	ABS50237.1	Chromochloris zofingiensis
comp42227_c0_seq1	-0.735776	chloroplast phytoene desaturase	ABR20877.1	Chromochloris zofingiensis
comp43384_c0_seq2	1.80334	chloroplast lycopene beta cyclase precursor	CBH31263.1	Chromochloris zofingiensis
comp41827_c0_seq1	-0.906923	chloroplast lycopene epsilon cyclase precursor	CCG06343.1	Chromochloris zofingiensis
comp41827_c0_seq2	-0.89357	chloroplast lycopene epsilon cyclase precursor	CCG06343.1	Chromochloris zofingiensis
comp43430_c0_seq1	-0.534088	15-cis-zeta-carotene isomerase, partial	AIU50082.1	Sorghum bicolor
comp43430_c1_seq1	-0.823866	15-cis-zeta-carotene isomerase, partial	AIU50062.1	Ceratophyllum demersum
comp43779_c1_seq3	-0.965589	Zeaxanthin epoxidase	XP_013905131.1	Monoraphidium neglectum
comp46839_c0_seq3	-0.225182	zeaxanthin epoxidase	GAQ86030.1	Klebsormidium flaccidum
comp47161_c1_seq1	-1.71497	zeaxanthin epoxidase precursor	AAO48941.1	Chlamydomonas sp. W80
comp43779_c0_seq1	-1.1934	Zeaxanthin epoxidase	XP_013905131.1	Monoraphidium neglectum
comp47291_c1_seq4	1.06363	chloroplast phytoene synthase precursor	CBW37867.1	Chromochloris zofingiensis

## Sheet: Photosynthesis
Name of RNA-seq contigs	log2FC	Annotation
		Description	Protein ID	Species
comp11828_c0_seq1	0.862035	subunit IV of cytochrome b6/f complex (chloroplast)	AQU64443.1	Pediastrum duplex
comp28433_c0_seq1	0.187162	plastocyanin precursor	BAE00064.1	Pediastrum duplex
comp28691_c0_seq3	-0.0836253	Cytochrome c6	XP_013902039.1	Monoraphidium neglectum
comp30743_c0_seq1	-4.21371	Oxygen-evolving enhancer protein 3	XP_013894357.1	Monoraphidium neglectum
comp34679_c0_seq1	-4.20892	Oxygen-evolving enhancer protein 3	XP_013894357.1	Monoraphidium neglectum
comp30823_c0_seq1	-3.8452	photosystem I reaction center subunit XI	XP_001691084.1	Chlamydomonas reinhardtii
comp30872_c0_seq1	-3.27127	polypeptide 35 precursor	CAA33257.1	Chlamydomonas reinhardtii
comp30985_c0_seq2	-3.55028	photosystem I reaction center subunit VI, chloroplast precursor	XP_002956888.1	Volvox carteri f. nagariensis
comp30708_c0_seq1	-3.65686	photosystem I reaction center subunit VI, chloroplast precursor	XP_002956888.1	Volvox carteri f. nagariensis
comp33281_c0_seq1	-1.63755	photosystem I reaction centre, subunit VIII	XP_001703367.1	Chlamydomonas reinhardtii
comp33367_c0_seq1	-1.73173	photosystem I reaction centre, subunit VIII	XP_001703367.1	Chlamydomonas reinhardtii
comp34531_c0_seq1	-3.57764	photosystem I 8.1 kDa reaction center subunit IV	XP_001702611.1	Chlamydomonas reinhardtii
comp34614_c0_seq1	2.19344	PsbP-like protein	XP_001695974.1	Chlamydomonas reinhardtii
comp36359_c0_seq1	2.20815	PsbP-like protein	XP_001695974.1	Chlamydomonas reinhardtii
comp40709_c0_seq1	1.1411	chloroplast oxygen-evolving complex/thylakoid lumenal 25.6kDa protein, partial	ABA01138.1	Chlamydomonas incerta
comp34832_c0_seq11	1.92868	photosystem I P700 chlorophyll a apoprotein A1 (chloroplast)	YP_635941.1	Tetradesmus obliquus
comp34110_c0_seq5	1.81658	protochlorophyllide reductase subunit B (chloroplast)	YP_009238446.1	Kirchneriella aperta
comp35033_c0_seq1	-4.41134	photosystem I reaction center subunit O	XP_002950988.1	Volvox carteri f. nagariensis
comp47035_c0_seq1	-4.35558	photosystem I reaction center subunit O	XP_002950988.1	Volvox carteri f. nagariensis
comp35073_c0_seq1	0.432469	Photosystem I reaction center subunit N	XP_013906448.1	Monoraphidium neglectum
comp35073_c0_seq2	0.438177	Photosystem I reaction center subunit N	XP_013906448.1	Monoraphidium neglectum
comp35535_c0_seq1	2.44915	ferredoxin-3, chloroplastic	OIT00669.1	Nicotiana attenuata
comp36350_c0_seq1	0.0255844	chloroplast ferredoxin	XP_005644977.1	Coccomyxa subellipsoidea C-169
comp46559_c2_seq3	1.75865	ferredoxin-3, chloroplastic	OIT00669.1	Nicotiana attenuata
comp38892_c0_seq1	1.34623	chloroplast ferredoxin	XP_005644977.1	Coccomyxa subellipsoidea C-169
comp35818_c0_seq1	-0.373762	apoferredoxin	XP_001691381.1	Chlamydomonas reinhardtii
comp36331_c0_seq1	-0.202497	Photosystem II polypeptide, chloroplastic Flags: Precursor	XP_013903060.1	Monoraphidium neglectum
comp36331_c0_seq2	-0.204955	Photosystem II polypeptide, chloroplastic Flags: Precursor	XP_013903060.1	Monoraphidium neglectum
comp36882_c0_seq1	1.08595	ATP synthase, subunit D, chloroplast precursor	XP_002957070.1	Volvox carteri f. nagariensis
comp36923_c0_seq1	-2.01663	chloroplast ATP synthase gamma chain	XP_001696335.1	Chlamydomonas reinhardtii
comp37659_c0_seq1	1.93258	apoferredoxin	XP_001702961.1	Chlamydomonas reinhardtii
comp37787_c0_seq1	0.0204336	ferredoxin-nadp reductase	XP_001697352.1	Chlamydomonas reinhardtii
comp37799_c0_seq1	0.02163	ferredoxin-nadp reductase	XP_001697352.1	Chlamydomonas reinhardtii
comp44809_c0_seq1	-2.33822	ferredoxin-nadp reductase	XP_001697352.1	Chlamydomonas reinhardtii
comp38188_c0_seq1	-18.4178	cytochrome c6 precursor	BAF98274.1	Pseudopediastrum boryanum
comp39649_c0_seq1	1.40094	chloroplast photosystem II-associated protein	XP_013901431.1	Monoraphidium neglectum
comp44988_c1_seq1	2.71816	chloroplast photosystem II-associated 22 kDa protein	XP_001689476.1	Chlamydomonas reinhardtii
comp19585_c0_seq1	2.02782	chloroplast photosystem II-associated 22 kDa protein	XP_001689476.1	Chlamydomonas reinhardtii
comp41616_c0_seq1	-3.06399	33kDa oxygen evolving protein of photosystem II	XP_005644574.1	Coccomyxa subellipsoidea C-169
comp42957_c5_seq1	1.69643	Photosystem II reaction center PSB28 protein	XP_013899507.1	Monoraphidium neglectum
comp42957_c1_seq1	1.79961	Photosystem II reaction center PSB28 protein	XP_013899507.1	Monoraphidium neglectum
comp43917_c4_seq1	-0.207935	Photosystem II reaction center W protein	XP_013906392.1	Monoraphidium neglectum
comp43955_c0_seq1	-7.68611	apoferredoxin	XP_001691603.1	Chlamydomonas reinhardtii
comp46776_c0_seq5	0.961603	signal peptide peptidase-like 2B	XP_013894725.1	Monoraphidium neglectum
comp45155_c1_seq1	0.100929	Mog1p/PsbP-like protein	XP_005649374.1	Coccomyxa subellipsoidea C-169
comp36939_c0_seq2	-0.782942	Rieske iron-sulfur subunit of the cytochrome b6f complex, chloroplast precursor	XP_002947706.1	Volvox carteri f. nagariensis
comp31521_c0_seq2	0.759734	photosystem II 47 kDa protein (chloroplast)	YP_635968.1	Tetradesmus obliquus
comp22189_c0_seq1	2.45639	photosystem II protein D2 (chloroplast)	YP_635958.1	Tetradesmus obliquus
comp43784_c1_seq33	-2.2296	oxygen-evolving enhancer protein 2	AAA33088.1	Chlamydomonas reinhardtii
comp38592_c0_seq1	-2.89773	photosystem II PsbY protein	XP_013897004.1	Monoraphidium neglectum
comp27376_c0_seq3	1.89758	D1 protein, partial (chloroplast)	AJS11503.1	Phalaris minor
comp36412_c0_seq1	-2.70199	Photosystem I reaction center subunit III	XP_013898681.1	Monoraphidium neglectum
